# Supplementary material for: Degradation by Design: New Cyclin K Degraders from Old CDK Inhibitors
Source: ACS Chem Biol. 2024 Jan 9;19(1):173–84. doi: 10.1021/acschembio.3c00616 (PMC10804372; doi:10.1021/acschembio.3c00616)
Supplement: Supplementary file 2 — cb3c00616_si_002.xlsx [file cb3c00616_si_002.xlsx]

## Sheet: compound 21 2h 1uM
Accession/TMTpro	Description	Gene	Number of Unique Peptides	log2FC compound 21	AveExpr	t	P.Value compound 21
O75909	Cyclin-K	CCNK	5	-2.4569	9.0532	-32.995	3.3867e-08
Q14004	Cyclin-dependent kinase 13	CDK13	23	-0.91205	10.415	-21.226	5.0919e-07
O95503	Chromobox protein homolog 6	CBX6	4	-0.59108	9.2962	-15.159	3.954e-06
Q96QD9	UAP56-interacting factor	FYTTD1	12	-0.50542	10.208	-11.73	1.8463e-05
Q14469	Transcription factor HES-1	HES1	6	0.42157	9.0208	10.898	2.8585e-05
P41567	Eukaryotic translation initiation factor 1	EIF1	4	0.34235	8.7887	10.11	4.4516e-05
Q86WX3	Active regulator of SIRT1	RPS19BP1	8	-0.26954	8.8323	-9.4071	6.7909e-05
Q9BUE6	Iron-sulfur cluster assembly 1 homolog, mitochondrial	ISCA1	7	0.25342	9.753	8.799	0.00010015
Q9C0E2	Exportin-4	XPO4	24	0.22714	9.8112	8.5354	0.00011939
Q96BW1	Uracil phosphoribosyltransferase homolog	UPRT	6	0.32069	8.1632	8.5221	0.00012047
Q5TCS8	Adenylate kinase 9	AK9	3	0.41503	5.7901	8.2529	0.00014491
Q14728	Major facilitator superfamily domain-containing protein 10	MFSD10	4	0.38198	8.3346	8.2201	0.00014825
P55347	Homeobox protein PKNOX1	PKNOX1	4	0.28424	8.573	8.2198	0.00014828
Q969H6	Ribonuclease P/MRP protein subunit POP5	POP5	5	0.46867	7.5245	8.1794	0.00015254
P27544	Ceramide synthase 1	CERS1	3	0.43806	8.2567	8.1712	0.00015342
O15488	Glycogenin-2	GYG2	4	0.35157	6.2334	8.0324	0.00016922
O95478	Ribosome biogenesis protein NSA2 homolog	NSA2	13	-0.28231	11.361	-7.7953	0.00020075
O43292	Glycosylphosphatidylinositol anchor attachment 1 protein	GPAA1	8	0.33045	8.1459	7.6176	0.00022883
O14681	Etoposide-induced protein 2.4 homolog	EI24	6	0.48866	9.5469	7.5321	0.00024394
Q96K17	Transcription factor BTF3 homolog 4	BTF3L4	10	0.24537	10.157	7.5055	0.00024886
Q9NUM4	Transmembrane protein 106B	TMEM106B	5	-0.44515	7.9569	-7.4608	0.00025741
Q9H9Y2	Ribosome production factor 1	RPF1	13	-0.20649	11.852	-7.4448	0.00026054
P17275	Transcription factor jun-B	JUNB	3	0.27506	7.7572	7.3729	0.00027521
P07093	Glia-derived nexin	SERPINE2	3	0.21534	7.7579	7.3141	0.00028791
Q9UDX5	Mitochondrial fission process protein 1	MTFP1	6	-0.23144	8.0732	-7.2254	0.00030834
Q9UI95	Mitotic spindle assembly checkpoint protein MAD2B	MAD2L2	5	0.20983	9.4093	7.1997	0.00031458
Q75QN2	Integrator complex subunit 8	INTS8	14	0.24035	10.485	7.1378	0.00033018
Q86YD1	Prostate tumor-overexpressed gene 1 protein	PTOV1	4	0.19973	8.1636	7.1088	0.00033779
Q9H773	dCTP pyrophosphatase 1	DCTPP1	13	-0.24773	11.606	-7.1	0.00034016
P17098	Zinc finger protein 8	ZNF8	9	-0.19405	10.463	-7.0513	0.00035349
Q9H4I2	Zinc fingers and homeoboxes protein 3	ZHX3	8	0.2263	8.6665	6.9818	0.00037361
Q6NXT1	Ankyrin repeat domain-containing protein 54	ANKRD54	11	0.23017	10.305	6.871	0.00040842
Q9HBG6	Intraflagellar transport protein 122 homolog	IFT122	16	0.18852	10.454	6.8389	0.00041919
Q6NTF9	Rhomboid domain-containing protein 2	RHBDD2	3	0.43423	6.1189	6.8326	0.00042134
Q9H0X4	Protein FAM234A	FAM234A	3	0.31846	7.3052	6.8283	0.00042282
Q96A73	Putative monooxygenase p33MONOX	KIAA1191	8	-0.1999	9.2944	-6.8256	0.00042375
P61764	Syntaxin-binding protein 1	STXBP1	18	0.22028	9.6934	6.7414	0.00045394
Q53EQ6	Tigger transposable element-derived protein 5	TIGD5	4	-0.31236	7.6445	-6.6401	0.00049359
Q16850	Lanosterol 14-alpha demethylase	CYP51A1	22	0.17656	11.749	6.5493	0.00053254
Q6GYQ0	Ral GTPase-activating protein subunit alpha-1	RALGAPA1	25	0.17012	10.888	6.5321	0.00054029
P0CG35	Thymosin beta-15B	TMSB15B	3	-0.19337	8.4883	-6.5194	0.00054611
Q6XZF7	Dynamin-binding protein	DNMBP	18	0.3337	10.404	6.3112	0.00065239
Q99878	Histone H2A type 1-J	H2AC14	3	-1.1338	10.997	-6.2897	0.00066466
Q7Z7L7	Protein zer-1 homolog	ZER1	10	0.24958	9.7817	6.1853	0.00072804
Q8N2M8	CLK4-associating serine/arginine rich protein	CLASRP	6	0.17883	8.14	6.1643	0.00074162
Q9BTY2	Plasma alpha-L-fucosidase	FUCA2	12	0.22265	9.8853	6.0827	0.00079718
O95409	Zinc finger protein ZIC 2	ZIC2	3	0.19052	8.3814	6.0726	0.00080436
Q5SNV9	Uncharacterized protein C1orf167	C1orf167	3	0.6199	8.3283	6.0665	0.00080878
Q8IVV7	Glucose-induced degradation protein 4 homolog	GID4	4	0.39025	8.5588	6.0595	0.00081384
Q9H410	Kinetochore-associated protein DSN1 homolog	DSN1	14	0.17523	10.425	6.0527	0.00081878
P06753	Tropomyosin alpha-3 chain	TPM3	10	-0.3156	9.9464	-6.0523	0.00081904
Q5BKX5	UPF0692 protein C19orf54	C19orf54	4	-0.15816	9.0487	-6.0482	0.00082205
Q13454	Tumor suppressor candidate 3	TUSC3	3	0.21087	7.0386	6.0418	0.00082678
Q9BXJ8	Ion channel TACAN	TMEM120A	3	0.28326	9.748	6.0387	0.00082909
Q5TH69	Brefeldin A-inhibited guanine nucleotide-exchange protein 3	ARFGEF3	7	0.28782	7.6121	6.0071	0.00085291
P36897	TGF-beta receptor type-1	TGFBR1	5	0.35003	7.0584	6.0027	0.00085628
P29317	Ephrin type-A receptor 2	EPHA2	9	0.19082	9.3178	5.9996	0.00085868
Q9H1A4	Anaphase-promoting complex subunit 1	ANAPC1	34	0.17007	10.997	5.9878	0.0008678
Q15545	Transcription initiation factor TFIID subunit 7	TAF7	10	-0.17982	10.115	-5.9771	0.00087626
O00264	Membrane-associated progesterone receptor component 1	PGRMC1	14	-0.16274	11.081	-5.9697	0.00088211
Q9P031	Thyroid transcription factor 1-associated protein 26	CCDC59	12	-0.1577	10.206	-5.9393	0.00090668
Q9H3H5	UDP-N-acetylglucosamine--dolichyl-phosphate N-acetylglucosaminephosphotransferase	DPAGT1	5	0.29254	8.6375	5.9222	0.00092085
Q5T2E6	Armadillo-like helical domain-containing protein 3	ARMH3	14	0.27871	10.717	5.916	0.00092606
Q9UKM7	Endoplasmic reticulum mannosyl-oligosaccharide 1,2-alpha-mannosidase	MAN1B1	11	0.18975	9.8987	5.903	0.00093704
Q9BQ61	Telomerase RNA component interacting RNase	TRIR	10	-0.15267	10.832	-5.8731	0.0009629
Q6IBS0	Twinfilin-2	TWF2	13	-0.23063	10.613	-5.8641	0.00097087
Q13015	Protein AF1q	MLLT11	3	0.17605	8.51	5.853	0.00098076
Q13042	Cell division cycle protein 16 homolog	CDC16	20	0.24181	11.256	5.8235	0.0010077
P13056	Nuclear receptor subfamily 2 group C member 1	NR2C1	7	0.22674	8.6264	5.7393	0.0010892
P14406	Cytochrome c oxidase subunit 7A2, mitochondrial	COX7A2	3	-0.74775	9.2679	-5.7258	0.001103
Q8N4S0	Coiled-coil domain-containing protein 82	CCDC82	4	0.22388	6.8948	5.7195	0.0011094
Q8WY07	Cationic amino acid transporter 3	SLC7A3	3	0.26473	7.302	5.7118	0.0011174
Q9UKF7	Cytoplasmic phosphatidylinositol transfer protein 1	PITPNC1	4	0.19937	8.0211	5.6909	0.0011394
O94992	Protein HEXIM1	HEXIM1	11	-0.28383	11.021	-5.6875	0.0011431
P37287	Phosphatidylinositol N-acetylglucosaminyltransferase subunit A	PIGA	7	0.18751	9.4349	5.6423	0.0011925
Q9NYV4	Cyclin-dependent kinase 12	CDK12	35	-0.24143	11.533	-5.6414	0.0011935
Q9UNW9	RNA-binding protein Nova-2	NOVA2	3	-0.2876	7.3256	-5.6257	0.0012113
Q8N5X7	Eukaryotic translation initiation factor 4E type 3	EIF4E3	3	0.28243	8.0456	5.6049	0.0012352
P42771	Cyclin-dependent kinase inhibitor 2A	CDKN2A	7	-0.28667	10.504	-5.6031	0.0012374
Q9H211	DNA replication factor Cdt1	CDT1	10	-0.14867	9.5035	-5.5577	0.0012917
Q9NS56	E3 ubiquitin-protein ligase Topors	TOPORS	7	0.31367	8.0986	5.5446	0.001308
Q68DH5	G-protein coupled receptor-associated protein LMBRD2	LMBRD2	7	0.23388	7.2882	5.5238	0.0013341
Q9P1F3	Costars family protein ABRACL	ABRACL	3	-0.16266	9.8321	-5.4953	0.001371
Q4G0F5	Vacuolar protein sorting-associated protein 26B	VPS26B	8	0.32294	9.8213	5.4829	0.0013874
A8MPS7	Carbohydrate deacetylase	YDJC	4	0.23722	7.5816	5.4548	0.0014253
Q96T76	MMS19 nucleotide excision repair protein homolog	MMS19	30	0.16696	11.382	5.4511	0.0014305
Q9UI43	rRNA methyltransferase 2, mitochondrial	MRM2	6	-0.18576	9.6977	-5.4509	0.0014308
Q9Y3Q3	Transmembrane emp24 domain-containing protein 3	TMED3	3	0.35534	6.8995	5.4497	0.0014324
Q16629	Serine/arginine-rich splicing factor 7	SRSF7	8	-0.22234	10.562	-5.4333	0.0014552
P52272	Heterogeneous nuclear ribonucleoprotein M	HNRNPM	55	-0.16632	11.493	-5.428	0.0014627
Q9ULI0	ATPase family AAA domain-containing protein 2B	ATAD2B	24	0.19226	10.441	5.4236	0.0014689
Q8N428	Polypeptide N-acetylgalactosaminyltransferase 16	GALNT16	4	0.2924	7.805	5.4175	0.0014777
P14621	Acylphosphatase-2	ACYP2	3	0.20817	6.9846	5.3998	0.0015032
Q9BZG1	Ras-related protein Rab-34	RAB34	9	0.26053	9.5691	5.3988	0.0015046
P16989	Y-box-binding protein 3	YBX3	10	-0.17836	11.318	-5.3791	0.0015337
Q9NUY8	TBC1 domain family member 23	TBC1D23	14	0.22513	11.05	5.3766	0.0015375
Q9UBV8	Peflin	PEF1	5	0.39768	7.0374	5.3709	0.001546
P42785	Lysosomal Pro-X carboxypeptidase	PRCP	6	0.23658	10.036	5.3457	0.0015845
Q9HAT2	Sialate O-acetylesterase	SIAE	4	0.39631	6.3313	5.3454	0.0015848
Q9Y3Y2	Chromatin target of PRMT1 protein	CHTOP	9	-0.26606	10.891	-5.3452	0.0015852
Q66PJ3	ADP-ribosylation factor-like protein 6-interacting protein 4	ARL6IP4	9	-0.26068	10.031	-5.3437	0.0015875
Q6Q0C0	E3 ubiquitin-protein ligase TRAF7	TRAF7	12	0.16511	8.9295	5.3342	0.0016024
O15116	U6 snRNA-associated Sm-like protein LSm1	LSM1	3	0.47813	8.8438	5.3104	0.0016401
Q96FH0	BLOC-1-related complex subunit 8	BORCS8	3	0.32359	6.9478	5.2835	0.0016841
Q96HN2	Adenosylhomocysteinase 3	AHCYL2	5	0.29158	8.4356	5.2797	0.0016904
Q96I59	Probable asparagine--tRNA ligase, mitochondrial	NARS2	13	0.1784	11.072	5.2759	0.0016967
Q9H0A8	COMM domain-containing protein 4	COMMD4	7	0.22823	9.119	5.2753	0.0016977
P63167	Dynein light chain 1, cytoplasmic	DYNLL1	4	-0.44303	11.262	-5.2698	0.001707
Q9P035	Very-long-chain (3R)-3-hydroxyacyl-CoA dehydratase 3	HACD3	11	0.17087	10.93	5.2688	0.0017086
Q9Y5J9	Mitochondrial import inner membrane translocase subunit Tim8 B	TIMM8B	3	-0.22203	9.6468	-5.2598	0.0017239
P20962	Parathymosin	PTMS	5	-0.16204	10.055	-5.2532	0.0017352
P35659	Protein DEK	DEK	20	-0.25187	11.781	-5.2517	0.0017377
Q658Y4	Protein FAM91A1	FAM91A1	17	0.13547	10.282	5.24	0.001758
Q86X10	Ral GTPase-activating protein subunit beta	RALGAPB	20	0.19077	10.468	5.2257	0.0017831
P62328	Thymosin beta-4	TMSB4X	4	-0.33771	8.514	-5.2169	0.0017987
Q8N129	Protein canopy homolog 4	CNPY4	4	0.23417	9.0219	5.1876	0.0018519
Q9UBX3	Mitochondrial dicarboxylate carrier	SLC25A10	9	0.16301	10.449	5.1854	0.001856
Q8IY67	Ribonucleoprotein PTB-binding 1	RAVER1	13	0.14255	10.191	5.1845	0.0018577
Q9Y371	Endophilin-B1	SH3GLB1	11	-0.16227	10.55	-5.1784	0.0018689
Q9UFF9	CCR4-NOT transcription complex subunit 8	CNOT8	7	0.33769	9.7807	5.1499	0.001923
P50443	Sulfate transporter	SLC26A2	4	0.38651	7.6121	5.1494	0.001924
Q13794	Phorbol-12-myristate-13-acetate-induced protein 1	PMAIP1	3	0.20315	8.7837	5.1316	0.0019586
Q9NW13	RNA-binding protein 28	RBM28	43	-0.13429	12.919	-5.122	0.0019776
Q8N3C0	Activating signal cointegrator 1 complex subunit 3	ASCC3	70	0.17222	12.736	5.1089	0.0020037
Q9NSC5	Homer protein homolog 3	HOMER3	4	0.1731	7.5277	5.1074	0.0020069
Q86U90	YrdC domain-containing protein, mitochondrial	YRDC	9	-0.16876	10.018	-5.0968	0.0020285
Q9BXR0	Queuine tRNA-ribosyltransferase catalytic subunit 1	QTRT1	12	-0.197	10.778	-5.0954	0.0020313
Q13158	FAS-associated death domain protein	FADD	8	-0.12849	9.0494	-5.0851	0.0020526
Q8N5I2	Arrestin domain-containing protein 1	ARRDC1	4	0.26587	8.397	5.0822	0.0020585
P33908	Mannosyl-oligosaccharide 1,2-alpha-mannosidase IA	MAN1A1	13	0.17694	9.6479	5.0817	0.0020595
Q9Y303	N-acetylglucosamine-6-phosphate deacetylase	AMDHD2	7	-0.16623	8.7627	-5.0735	0.0020766
Q9UMY4	Sorting nexin-12	SNX12	8	-0.16735	10.748	-5.0725	0.0020787
P26373	60S ribosomal protein L13	RPL13	16	-0.1472	11.976	-5.0675	0.0020894
Q9NXR7	BRISC and BRCA1-A complex member 2	BABAM2	8	0.15663	10.396	5.0629	0.0020992
Q01085	Nucleolysin TIAR	TIAL1	9	-0.18912	11.057	-5.0614	0.0021023
O95455	dTDP-D-glucose 4,6-dehydratase	TGDS	3	0.28227	7.72	5.0588	0.0021079
P25208	Nuclear transcription factor Y subunit beta	NFYB	3	-0.23047	8.0171	-5.0492	0.0021284
Q9NYV6	RNA polymerase I-specific transcription initiation factor RRN3	RRN3	18	0.17381	11.23	5.0489	0.0021292
Q6PK04	Coiled-coil domain-containing protein 137	CCDC137	9	-0.19881	10.58	-5.0245	0.0021825
Q9H2H9	Sodium-coupled neutral amino acid transporter 1	SLC38A1	7	0.28548	9.0917	5.0242	0.0021834
Q9Y3B3	Transmembrane emp24 domain-containing protein 7	TMED7	7	0.24456	9.4821	5.016	0.0022016
Q8N0T1	Ribosomal biogenesis factor	RBIS	6	0.2295	9.2502	5.0099	0.0022154
P11279	Lysosome-associated membrane glycoprotein 1	LAMP1	7	0.37072	9.3081	4.9986	0.0022411
Q9NWQ9	Uncharacterized protein C14orf119	C14orf119	5	-0.19074	9.7483	-4.9975	0.0022436
P13073	Cytochrome c oxidase subunit 4 isoform 1, mitochondrial	COX4I1	12	-0.12919	11.394	-4.9821	0.0022792
O94864	STAGA complex 65 subunit gamma	SUPT7L	3	0.33569	6.7684	4.977	0.0022913
Q5SRE5	Nucleoporin NUP188	NUP188	53	0.1551	12.347	4.9758	0.0022939
Q9Y282	Endoplasmic reticulum-Golgi intermediate compartment protein 3	ERGIC3	7	-0.26135	8.7166	-4.9649	0.0023196
O15217	Glutathione S-transferase A4	GSTA4	3	0.24636	8.2434	4.9545	0.0023448
Q96FJ2	Dynein light chain 2, cytoplasmic	DYNLL2	3	-0.31683	9.4463	-4.9501	0.0023554
Q15904	V-type proton ATPase subunit S1	ATP6AP1	9	0.27917	8.3322	4.9422	0.0023746
Q9ULT0	Tetratricopeptide repeat protein 7A	TTC7A	6	0.19163	8.765	4.9118	0.0024501
P67936	Tropomyosin alpha-4 chain	TPM4	16	-0.25631	10.54	-4.9072	0.0024619
L0R819	ASNSD1 upstream open reading frame protein	ASDURF	6	-0.14451	9.2355	-4.9069	0.0024625
Q96A35	39S ribosomal protein L24, mitochondrial	MRPL24	9	-0.30896	9.9552	-4.8996	0.0024814
O75486	Transcription initiation protein SPT3 homolog	SUPT3H	5	0.21475	7.9823	4.8845	0.0025205
Q8TCY9	Up-regulator of cell proliferation	URGCP	17	0.12725	9.238	4.8807	0.0025304
Q9NSP4	Centromere protein M	CENPM	6	0.25367	8.8429	4.8691	0.0025609
Q86VV8	Rotatin	RTTN	9	0.20618	9.7746	4.8646	0.0025731
O60287	Nucleolar pre-ribosomal-associated protein 1	URB1	61	0.24287	12.075	4.8627	0.0025781
P14209	CD99 antigen	CD99	3	0.22452	8.3514	4.857	0.0025934
Q7Z3J2	VPS35 endosomal protein-sorting factor-like	VPS35L	29	0.17938	11.048	4.8551	0.0025987
P05412	Transcription factor AP-1	JUN	4	-0.2106	8.6373	-4.8303	0.0026666
P05204	Non-histone chromosomal protein HMG-17	HMGN2	7	-0.47126	11.234	-4.8206	0.0026939
Q9Y5X1	Sorting nexin-9	SNX9	15	0.18452	10.637	4.8198	0.0026961
Q96RG2	PAS domain-containing serine/threonine-protein kinase	PASK	15	0.12609	10.318	4.8164	0.0027057
P15289	Arylsulfatase A	ARSA	4	0.2397	6.6043	4.8052	0.0027376
Q7Z7A1	Centriolin	CNTRL	6	0.16981	8.0437	4.8048	0.0027389
Q6IQ21	Zinc finger protein 770	ZNF770	5	-0.21626	8.424	-4.8027	0.0027449
Q15800	Methylsterol monooxygenase 1	MSMO1	3	0.4613	8.7815	4.8013	0.0027488
Q6ZRQ5	Protein MMS22-like	MMS22L	19	0.29333	10.951	4.7973	0.0027606
Q05639	Elongation factor 1-alpha 2	EEF1A2	12	0.17057	9.8904	4.7951	0.0027669
O75448	Mediator of RNA polymerase II transcription subunit 24	MED24	23	0.1847	11.413	4.7945	0.0027685
P54886	Delta-1-pyrroline-5-carboxylate synthase	ALDH18A1	45	-0.13704	12.264	-4.7792	0.0028133
P52209	6-phosphogluconate dehydrogenase, decarboxylating	PGD	25	-0.24949	12.15	-4.7783	0.0028161
Q9NZD8	Maspardin	SPG21	14	0.2509	10.552	4.7536	0.0028905
P42167	Lamina-associated polypeptide 2, isoforms beta/gamma	TMPO	14	-0.22096	10.736	-4.7454	0.0029155
Q6P1X6	UPF0598 protein C8orf82	C8orf82	3	-0.1717	7.2172	-4.7393	0.0029344
Q9H0F6	Sharpin	SHARPIN	7	0.18132	7.8864	4.7391	0.0029349
Q96F07	Cytoplasmic FMR1-interacting protein 2	CYFIP2	17	0.15903	10.078	4.739	0.0029352
Q8IZ81	ELMO domain-containing protein 2	ELMOD2	8	0.33187	9.978	4.7373	0.0029404
P09936	Ubiquitin carboxyl-terminal hydrolase isozyme L1	UCHL1	16	-0.17973	12.299	-4.7309	0.0029606
O15259	Nephrocystin-1	NPHP1	5	0.30518	9.308	4.7305	0.0029619
Q9NUL7	Probable ATP-dependent RNA helicase DDX28	DDX28	20	-0.19981	11.647	-4.7299	0.0029637
Q9Y294	Histone chaperone ASF1A	ASF1A	7	0.22179	9.6754	4.7115	0.003022
Q8IXM3	39S ribosomal protein L41, mitochondrial	MRPL41	5	0.14251	8.4887	4.7113	0.0030226
P09132	Signal recognition particle 19 kDa protein	SRP19	10	-0.18917	10.893	-4.7098	0.0030273
P49427	Ubiquitin-conjugating enzyme E2 R1	CDC34	7	-0.22983	9.932	-4.7079	0.0030337
P19532	Transcription factor E3	TFE3	5	-0.28844	7.4948	-4.7045	0.0030445
Q6Y288	Beta-1,3-glucosyltransferase	B3GLCT	6	0.3491	9.1071	4.7028	0.0030501
Q96G04	Protein-lysine N-methyltransferase EEF2KMT	EEF2KMT	3	-0.25784	6.7043	-4.7019	0.0030531
P12081	Histidine--tRNA ligase, cytoplasmic	HARS1	21	-0.16477	11.723	-4.6971	0.0030686
O60762	Dolichol-phosphate mannosyltransferase subunit 1	DPM1	12	0.32082	9.9031	4.6968	0.0030695
Q8ND90	Paraneoplastic antigen Ma1	PNMA1	6	-0.16026	8.92	-4.6948	0.0030762
P28288	ATP-binding cassette sub-family D member 3	ABCD3	32	0.18748	12.5	4.6885	0.0030969
Q6IQ49	Replication stress response regulator SDE2	SDE2	19	-0.16029	11.405	-4.6873	0.0031007
P50613	Cyclin-dependent kinase 7	CDK7	10	0.24978	10.024	4.6832	0.0031144
Q13573	SNW domain-containing protein 1	SNW1	27	-0.12193	11.844	-4.6828	0.0031155
Q86XR8	Centrosomal protein of 57 kDa	CEP57	7	-0.14772	9.2659	-4.6817	0.0031192
Q9HD45	Transmembrane 9 superfamily member 3	TM9SF3	11	0.19199	9.4265	4.6741	0.0031446
Q9UBD5	Origin recognition complex subunit 3	ORC3	17	0.16394	10.734	4.6734	0.003147
Q96F45	Zinc finger protein 503	ZNF503	11	0.1606	11.012	4.6716	0.0031531
Q9Y478	5'-AMP-activated protein kinase subunit beta-1	PRKAB1	7	0.24149	9.3665	4.6669	0.0031689
Q8TD43	Transient receptor potential cation channel subfamily M member 4	TRPM4	5	0.31916	8.3093	4.6538	0.0032136
Q9H939	Proline-serine-threonine phosphatase-interacting protein 2	PSTPIP2	11	0.15657	10.009	4.6417	0.0032554
O14880	Microsomal glutathione S-transferase 3	MGST3	4	0.23985	9.5814	4.6407	0.0032591
P10606	Cytochrome c oxidase subunit 5B, mitochondrial	COX5B	12	-0.19211	12.041	-4.6405	0.0032596
Q14573	Inositol 1,4,5-trisphosphate receptor type 3	ITPR3	42	0.12979	11.537	4.633	0.0032858
Q15052	Rho guanine nucleotide exchange factor 6	ARHGEF6	10	0.11789	9.2354	4.6306	0.0032944
O43592	Exportin-T	XPOT	29	0.34794	11.873	4.6275	0.0033054
Q8NAV1	Pre-mRNA-splicing factor 38A	PRPF38A	9	0.31963	9.232	4.6178	0.00334
O15228	Dihydroxyacetone phosphate acyltransferase	GNPAT	23	0.14777	11.378	4.614	0.0033537
Q9NUG6	p53 and DNA damage-regulated protein 1	PDRG1	5	-0.14106	9.2474	-4.6138	0.0033544
P29966	Myristoylated alanine-rich C-kinase substrate	MARCKS	12	0.19814	11.722	4.6125	0.0033591
Q92820	Gamma-glutamyl hydrolase	GGH	10	0.31537	10.521	4.6111	0.0033643
O95563	Mitochondrial pyruvate carrier 2	MPC2	3	0.2573	8.4589	4.6067	0.00338
Q9UH62	Armadillo repeat-containing X-linked protein 3	ARMCX3	10	0.14223	11.098	4.6001	0.0034044
Q9H0P0	Cytosolic 5'-nucleotidase 3A	NT5C3A	19	0.16371	11.102	4.5923	0.0034331
Q8N4H5	Mitochondrial import receptor subunit TOM5 homolog	TOMM5	5	-0.21622	9.573	-4.591	0.0034377
O43929	Origin recognition complex subunit 4	ORC4	15	0.32865	10.6	4.5741	0.0035011
Q8WZ74	Cortactin-binding protein 2	CTTNBP2	5	0.21149	8.0114	4.5645	0.0035377
P0DMV9	Heat shock 70 kDa protein 1B	HSPA1B	30	-0.17374	13.306	-4.5629	0.0035437
Q9HCI7	E3 ubiquitin-protein ligase MSL2	MSL2	5	-0.15206	8.4791	-4.5606	0.0035526
Q13438	Protein OS-9	OS9	19	0.18991	10.359	4.5589	0.0035593
Q96AP0	Adrenocortical dysplasia protein homolog	ACD	6	0.2	9.2354	4.5521	0.0035854
P61225	Ras-related protein Rap-2b	RAP2B	6	-0.20856	8.5369	-4.5472	0.0036045
Q8NDH6	Islet cell autoantigen 1-like protein	ICA1L	3	0.24224	7.0355	4.5428	0.0036218
Q9H299	SH3 domain-binding glutamic acid-rich-like protein 3	SH3BGRL3	5	-0.1312	8.4095	-4.5325	0.0036624
Q9ULK4	Mediator of RNA polymerase II transcription subunit 23	MED23	27	0.22084	10.822	4.5277	0.0036817
Q13011	Delta(3,5)-Delta(2,4)-dienoyl-CoA isomerase, mitochondrial	ECH1	17	0.31259	11.635	4.524	0.0036967
Q9Y2W2	WW domain-binding protein 11	WBP11	28	-0.14284	11.92	-4.5119	0.0037454
Q12769	Nuclear pore complex protein Nup160	NUP160	39	0.15291	12.017	4.5103	0.003752
Q9NQS3	Nectin-3	NECTIN3	5	0.24433	9.402	4.5095	0.0037553
O60216	Double-strand-break repair protein rad21 homolog	RAD21	30	0.11524	11.832	4.5041	0.0037776
Q86Y13	E3 ubiquitin-protein ligase DZIP3	DZIP3	16	0.14354	9.8178	4.5032	0.0037813
Q71UI9	Histone H2A.V	H2AZ2	3	-0.27403	11.703	-4.498	0.0038029
P12109	Collagen alpha-1(VI) chain	COL6A1	6	0.12786	8.8752	4.4972	0.0038063
Q9HAD4	WD repeat-containing protein 41	WDR41	16	0.15667	10.386	4.4972	0.0038063
Q9HD23	Magnesium transporter MRS2 homolog, mitochondrial	MRS2	7	0.16243	9.82	4.4926	0.0038255
Q8IXS8	Protein FAM126B	FAM126B	3	-0.23068	7.6181	-4.4898	0.003837
O15258	Protein RER1	RER1	4	0.36939	9.6141	4.4867	0.00385
Q9BRJ2	39S ribosomal protein L45, mitochondrial	MRPL45	12	-0.18251	11.085	-4.486	0.003853
Q9H2J7	Sodium-dependent neutral amino acid transporter B(0)AT2	SLC6A15	11	0.25475	10.383	4.4804	0.0038766
P38571	Lysosomal acid lipase/cholesteryl ester hydrolase	LIPA	3	0.37226	9.6844	4.4787	0.003884
Q9Y592	Centrosomal protein of 83 kDa	CEP83	9	0.23772	8.5196	4.476	0.0038954
P62263	40S ribosomal protein S14	RPS14	12	-0.36948	11.535	-4.4746	0.0039015
P03905	NADH-ubiquinone oxidoreductase chain 4	MT-ND4	3	0.52248	5.887	4.4734	0.0039064
Q96B36	Proline-rich AKT1 substrate 1	AKT1S1	5	-0.19525	8.6482	-4.4697	0.0039225
Q8NA72	Centrosomal protein POC5	POC5	7	-0.16221	9.666	-4.4661	0.003938
P62253	Ubiquitin-conjugating enzyme E2 G1	UBE2G1	7	0.23888	9.4432	4.4654	0.0039407
Q86XA9	HEAT repeat-containing protein 5A	HEATR5A	25	0.1414	10.797	4.4631	0.0039508
Q8IVF7	Formin-like protein 3	FMNL3	7	0.41872	7.2426	4.4557	0.0039831
Q9H871	E3 ubiquitin-protein transferase RMND5A	RMND5A	17	0.17472	10.35	4.453	0.003995
Q92993	Histone acetyltransferase KAT5	KAT5	10	0.13773	9.4526	4.4519	0.0039996
Q9ULM6	CCR4-NOT transcription complex subunit 6	CNOT6	8	0.12654	9.2156	4.4507	0.0040051
P57081	tRNA (guanine-N(7)-)-methyltransferase non-catalytic subunit WDR4	WDR4	12	0.18801	10.23	4.4505	0.0040057
Q9UNH6	Sorting nexin-7	SNX7	10	0.22468	8.1702	4.4499	0.0040086
Q86UV5	Ubiquitin carboxyl-terminal hydrolase 48	USP48	33	0.11542	12.04	4.4498	0.004009
Q14999	Cullin-7	CUL7	15	0.1479	9.8987	4.4404	0.0040504
P78371	T-complex protein 1 subunit beta	CCT2	47	-0.11945	12.44	-4.4084	0.0041959
P37198	Nuclear pore glycoprotein p62	NUP62	10	0.17434	11.231	4.4062	0.0042063
Q8WXI9	Transcriptional repressor p66-beta	GATAD2B	23	-0.14831	11.089	-4.3938	0.0042641
Q9HB09	Bcl-2-like protein 12	BCL2L12	10	0.18649	10.32	4.3921	0.0042722
O75052	Carboxyl-terminal PDZ ligand of neuronal nitric oxide synthase protein	NOS1AP	6	0.14245	8.2394	4.3848	0.0043073
Q8TDD5	Mucolipin-3	MCOLN3	4	0.28288	9.3387	4.3719	0.004369
Q9P0S9	Transmembrane protein 14C	TMEM14C	3	0.37232	8.5612	4.3688	0.0043842
Q9UL26	Ras-related protein Rab-22A	RAB22A	6	0.1706	9.5879	4.3666	0.0043947
Q86WR0	Coiled-coil domain-containing protein 25	CCDC25	13	0.13751	9.9107	4.36	0.0044272
O95059	Ribonuclease P protein subunit p14	RPP14	6	0.26294	9.597	4.3572	0.0044411
O95167	NADH dehydrogenase [ubiquinone] 1 alpha subcomplex subunit 3	NDUFA3	4	0.22181	8.7747	4.3488	0.0044829
Q8N4Q1	Mitochondrial intermembrane space import and assembly protein 40	CHCHD4	5	0.1378	9.5678	4.3481	0.0044865
Q96SY0	Integrator complex subunit 14	INTS14	18	0.12391	11.2	4.3476	0.0044888
Q12866	Tyrosine-protein kinase Mer	MERTK	6	0.2023	8.2639	4.3475	0.0044895
Q6NXT4	Zinc transporter 6	SLC30A6	4	0.29346	8.793	4.3455	0.0044992
Q9NXX6	Non-structural maintenance of chromosomes element 4 homolog A	NSMCE4A	9	0.28701	8.6409	4.3449	0.0045023
P83916	Chromobox protein homolog 1	CBX1	13	-0.32878	11.038	-4.3353	0.0045507
Q8IXZ2	Zinc finger CCCH domain-containing protein 3	ZC3H3	5	-0.24284	7.3	-4.3332	0.0045614
Q9H8W3	Protein FAM204A	FAM204A	8	0.11657	9.0342	4.3325	0.0045652
Q99496	E3 ubiquitin-protein ligase RING2	RNF2	8	0.27651	10.115	4.329	0.004583
Q8WX92	Negative elongation factor B	NELFB	19	-0.16484	10.923	-4.3179	0.0046401
Q99873	Protein arginine N-methyltransferase 1	PRMT1	21	0.16479	12.529	4.317	0.0046448
Q15233	Non-POU domain-containing octamer-binding protein	NONO	33	-0.14963	12.212	-4.3144	0.0046583
Q96CW1	AP-2 complex subunit mu	AP2M1	16	0.14601	10.984	4.3132	0.0046647
Q9Y4K4	Mitogen-activated protein kinase kinase kinase kinase 5	MAP4K5	14	0.12384	10.53	4.3126	0.0046677
Q96QK1	Vacuolar protein sorting-associated protein 35	VPS35	38	0.20106	11.577	4.3089	0.0046872
Q6UW02	Cytochrome P450 20A1	CYP20A1	16	0.2439	10.086	4.2996	0.0047364
Q9BPX5	Actin-related protein 2/3 complex subunit 5-like protein	ARPC5L	7	-0.11739	9.5509	-4.2949	0.0047609
P46087	Probable 28S rRNA (cytosine(4447)-C(5))-methyltransferase	NOP2	36	-0.15262	12.437	-4.2882	0.0047973
Q8WV60	Pentatricopeptide repeat-containing protein 2, mitochondrial	PTCD2	5	0.30074	8.454	4.2876	0.0048002
Q8IU60	m7GpppN-mRNA hydrolase	DCP2	12	0.12258	10.21	4.2862	0.0048078
Q6P1M3	LLGL scribble cell polarity complex component 2	LLGL2	7	0.15058	9.1887	4.282	0.0048303
Q6I9Y2	THO complex subunit 7 homolog	THOC7	12	0.22935	11.06	4.2814	0.0048339
O94811	Tubulin polymerization-promoting protein	TPPP	3	-0.19879	7.6081	-4.2808	0.0048369
P35527	Keratin, type I cytoskeletal 9	KRT9	14	-4.082	8.8875	-4.2803	0.0048395
O75379	Vesicle-associated membrane protein 4	VAMP4	4	0.14986	8.4803	4.276	0.0048632
P35237	Serpin B6	SERPINB6	17	-0.14686	11.094	-4.276	0.0048635
Q5T6S3	PHD finger protein 19	PHF19	4	0.20537	7.2061	4.2695	0.004899
P57678	Gem-associated protein 4	GEMIN4	38	0.19652	11.399	4.2629	0.0049357
Q14247	Src substrate cortactin	CTTN	24	-0.18544	11.915	-4.2591	0.0049565
Q9Y5X3	Sorting nexin-5	SNX5	22	-0.13947	11.088	-4.2581	0.0049625
P11474	Steroid hormone receptor ERR1	ESRRA	8	0.188	9.3855	4.2506	0.0050043
Q9NQ92	Coordinator of PRMT5 and differentiation stimulator	COPRS	3	0.32679	7.6627	4.2487	0.0050151
Q9H9S5	Fukutin-related protein	FKRP	7	0.14851	8.1318	4.248	0.0050189
Q7L576	Cytoplasmic FMR1-interacting protein 1	CYFIP1	22	0.24589	11.045	4.2439	0.0050422
Q9Y4B5	Microtubule cross-linking factor 1	MTCL1	3	0.32994	6.4882	4.2424	0.0050507
P50995	Annexin A11	ANXA11	21	-0.14621	10.844	-4.2421	0.0050525
Q9NRB3	Carbohydrate sulfotransferase 12	CHST12	3	0.21168	7.4476	4.2417	0.0050548
Q9HD20	Endoplasmic reticulum transmembrane helix translocase	ATP13A1	32	0.12456	11.694	4.2401	0.0050643
Q6P1N9	Putative deoxyribonuclease TATDN1	TATDN1	13	-0.18217	10.649	-4.2357	0.0050892
Q8TDW0	Volume-regulated anion channel subunit LRRC8C	LRRC8C	8	0.26741	8.779	4.2357	0.0050895
Q07021	Complement component 1 Q subcomponent-binding protein, mitochondrial	C1QBP	11	0.14995	11.857	4.2317	0.0051125
Q68CQ7	Glycosyltransferase 8 domain-containing protein 1	GLT8D1	5	0.13975	9.22	4.2298	0.0051231
O43164	E3 ubiquitin-protein ligase Praja-2	PJA2	9	0.14335	9.3623	4.2013	0.0052917
P62753	40S ribosomal protein S6	RPS6	22	-0.15628	11.665	-4.2011	0.0052925
P12277	Creatine kinase B-type	CKB	20	-0.13648	12.227	-4.1983	0.0053097
O94832	Unconventional myosin-Id	MYO1D	37	0.17892	11.644	4.198	0.0053115
P47755	F-actin-capping protein subunit alpha-2	CAPZA2	10	0.12296	11.05	4.19	0.0053597
Q8TCN5	Zinc finger protein 507	ZNF507	8	-0.22282	8.6856	-4.1873	0.0053762
Q9BT22	Chitobiosyldiphosphodolichol beta-mannosyltransferase	ALG1	7	0.32976	8.7399	4.1848	0.0053919
Q6UN15	Pre-mRNA 3'-end-processing factor FIP1	FIP1L1	17	-0.21823	11.737	-4.1803	0.0054195
Q9P013	Spliceosome-associated protein CWC15 homolog	CWC15	10	-0.13018	10.279	-4.1737	0.0054604
P07954	Fumarate hydratase, mitochondrial	FH	21	-0.11424	12.339	-4.1694	0.0054875
Q9UKY4	Protein O-mannosyl-transferase 2	POMT2	3	0.30542	8.0664	4.1689	0.0054904
O60488	Long-chain-fatty-acid--CoA ligase 4	ACSL4	22	0.11345	11.346	4.1685	0.0054926
Q9P2D0	Inhibitor of Bruton tyrosine kinase	IBTK	14	0.16104	9.9372	4.1625	0.0055304
Q5TAQ9	DDB1- and CUL4-associated factor 8	DCAF8	13	0.16196	9.7069	4.1619	0.0055345
Q6GMV2	Histone-lysine N-trimethyltransferase SMYD5	SMYD5	7	-0.12809	9.5025	-4.1611	0.0055393
Q8N6N7	Acyl-CoA-binding domain-containing protein 7	ACBD7	5	0.13438	8.3222	4.1536	0.0055867
Q9ULX3	RNA-binding protein NOB1	NOB1	13	-0.2062	10.59	-4.1528	0.0055919
Q7Z7G8	Vacuolar protein sorting-associated protein 13B	VPS13B	13	0.16058	9.3386	4.1519	0.0055982
Q70CQ2	Ubiquitin carboxyl-terminal hydrolase 34	USP34	43	0.138	11.257	4.1512	0.0056021
P53701	Holocytochrome c-type synthase	HCCS	10	0.15449	10.621	4.148	0.0056229
P22626	Heterogeneous nuclear ribonucleoproteins A2/B1	HNRNPA2B1	29	-0.28199	11.409	-4.144	0.0056485
Q9Y546	Leucine-rich repeat-containing protein 42	LRRC42	9	0.11363	9.5467	4.1438	0.0056499
Q04917	14-3-3 protein eta	YWHAH	18	-0.13389	11.592	-4.1419	0.0056624
P62140	Serine/threonine-protein phosphatase PP1-beta catalytic subunit	PPP1CB	6	-0.43798	9.9093	-4.1408	0.0056696
O75581	Low-density lipoprotein receptor-related protein 6	LRP6	5	-0.15301	6.7426	-4.1398	0.0056756
Q8TCT9	Minor histocompatibility antigen H13	HM13	10	0.20432	11.134	4.1368	0.0056954
Q9BTX7	Alpha-tocopherol transfer protein-like	TTPAL	6	0.25899	8.1909	4.1347	0.0057094
A5PLN9	Trafficking protein particle complex subunit 13	TRAPPC13	8	0.22445	9.0234	4.1335	0.0057171
Q13099	Intraflagellar transport protein 88 homolog	IFT88	6	0.17193	8.4075	4.1237	0.0057813
Q6UXN9	WD repeat-containing protein 82	WDR82	12	0.13532	10.41	4.1225	0.0057897
O75937	DnaJ homolog subfamily C member 8	DNAJC8	15	-0.13041	11.833	-4.1194	0.0058099
O43513	Mediator of RNA polymerase II transcription subunit 7	MED7	5	0.32084	8.7411	4.1111	0.0058659
Q9H3C7	Gametogenetin-binding protein 2	GGNBP2	5	-0.13107	8.7333	-4.1105	0.0058696
Q96EK7	Constitutive coactivator of peroxisome proliferator-activated receptor gamma	FAM120B	24	0.13228	11.187	4.105	0.0059072
Q6NS38	DNA oxidative demethylase ALKBH2	ALKBH2	5	0.285	8.0189	4.104	0.0059139
Q9GZN2	Homeobox protein TGIF2	TGIF2	3	-0.14286	7.7395	-4.0959	0.0059691
Q7KZN9	Cytochrome c oxidase assembly protein COX15 homolog	COX15	6	0.21603	9.9443	4.0959	0.0059693
Q6P4A7	Sideroflexin-4	SFXN4	7	0.21213	9.8244	4.0951	0.0059746
Q6P6B7	Ankyrin repeat domain-containing protein 16	ANKRD16	5	0.2056	8.2123	4.0945	0.0059793
Q9BSV6	tRNA-splicing endonuclease subunit Sen34	TSEN34	14	0.13374	10.377	4.093	0.0059894
Q9BZH6	WD repeat-containing protein 11	WDR11	37	0.1106	11.643	4.0925	0.0059927
P82933	28S ribosomal protein S9, mitochondrial	MRPS9	24	0.16029	11.354	4.0872	0.0060291
Q6PI78	Transmembrane protein 65	TMEM65	5	0.11269	10.293	4.0836	0.0060546
Q9NZI8	Insulin-like growth factor 2 mRNA-binding protein 1	IGF2BP1	36	-0.11545	12.92	-4.0834	0.0060562
Q9UPQ7	E3 ubiquitin-protein ligase PDZRN3	PDZRN3	4	-0.1757	7.0399	-4.0833	0.0060567
P15151	Poliovirus receptor	PVR	5	-0.13713	8.9537	-4.0821	0.0060653
Q15717	ELAV-like protein 1	ELAVL1	13	-0.16237	11.259	-4.0816	0.0060688
Q7Z7H8	39S ribosomal protein L10, mitochondrial	MRPL10	6	0.12633	9.7557	4.0786	0.0060898
P48509	CD151 antigen	CD151	4	0.40852	8.4492	4.0684	0.0061616
O14975	Very long-chain acyl-CoA synthetase	SLC27A2	13	0.18232	9.8887	4.0679	0.0061652
Q96F24	Nuclear receptor-binding factor 2	NRBF2	7	-0.14698	9.3648	-4.0643	0.0061909
P07814	Bifunctional glutamate/proline--tRNA ligase	EPRS1	89	-0.10904	12.451	-4.0609	0.0062154
O14979	Heterogeneous nuclear ribonucleoprotein D-like	HNRNPDL	23	-0.36379	11.85	-4.058	0.0062359
P61247	40S ribosomal protein S3a	RPS3A	24	-0.15727	12.225	-4.0574	0.0062403
Q06265	Exosome complex component RRP45	EXOSC9	14	0.15523	10.761	4.0567	0.0062455
Q08AE8	Protein spire homolog 1	SPIRE1	5	0.30138	7.411	4.0512	0.0062858
Q5T2S8	Outer dynein arm-docking complex subunit 2	ODAD2	4	0.21007	8.485	4.0465	0.0063196
Q9H2V7	Protein spinster homolog 1	SPNS1	5	0.24978	8.3384	4.0387	0.006377
Q96QG7	Myotubularin-related protein 9	MTMR9	7	0.23336	8.4913	4.0371	0.0063888
Q14146	Unhealthy ribosome biogenesis protein 2 homolog	URB2	33	0.13784	11.179	4.0316	0.00643
Q6P1A2	Lysophospholipid acyltransferase 5	LPCAT3	4	0.84519	8.6189	4.0316	0.0064301
Q9BXS9	Solute carrier family 26 member 6	SLC26A6	6	0.27565	8.076	4.0298	0.0064434
Q5HYJ3	Protein FAM76B	FAM76B	7	0.15205	9.4395	4.0263	0.00647
A1A4S6	Rho GTPase-activating protein 10	ARHGAP10	6	0.14898	9.0015	4.0258	0.0064738
Q9Y3E0	Vesicle transport protein GOT1B	GOLT1B	3	-0.30745	8.7611	-4.0253	0.0064775
O95382	Mitogen-activated protein kinase kinase kinase 6	MAP3K6	5	0.21921	8.2417	4.0231	0.0064938
Q8NEC7	Glutathione S-transferase C-terminal domain-containing protein	GSTCD	15	0.13567	10.081	4.0228	0.006496
Q96ET8	Golgi apparatus membrane protein TVP23 homolog C	TVP23C	4	0.41721	8.0665	4.0205	0.0065134
P28161	Glutathione S-transferase Mu 2	GSTM2	12	0.19809	10.278	4.0192	0.0065234
Q86YH6	All trans-polyprenyl-diphosphate synthase PDSS2	PDSS2	7	0.26475	9.0479	4.0109	0.0065865
Q8N183	NADH dehydrogenase [ubiquinone] 1 alpha subcomplex assembly factor 2	NDUFAF2	12	-0.15255	10.938	-4.0082	0.0066071
P19086	Guanine nucleotide-binding protein G(z) subunit alpha	GNAZ	5	0.1887	8.3886	4.0076	0.0066119
Q5SNT2	Transmembrane protein 201	TMEM201	13	0.20777	9.7393	4.002	0.0066551
P19388	DNA-directed RNA polymerases I, II, and III subunit RPABC1	POLR2E	11	-0.15315	10.207	-3.994	0.006718
P17480	Nucleolar transcription factor 1	UBTF	40	-0.10166	12.18	-3.9908	0.0067432
Q96SW2	Protein cereblon	CRBN	10	0.12788	9.3742	3.9873	0.0067701
O94874	E3 UFM1-protein ligase 1	UFL1	38	0.13346	12.107	3.9859	0.0067812
Q96GJ1	tRNA (uracil(54)-C(5))-methyltransferase homolog	TRMT2B	4	-0.48349	3.9867	-3.985	0.0067882
P18085	ADP-ribosylation factor 4	ARF4	6	0.35539	9.081	3.9802	0.0068264
Q9BQT8	Mitochondrial 2-oxodicarboxylate carrier	SLC25A21	4	0.33967	8.8253	3.9801	0.0068279
Q6UXM1	Leucine-rich repeats and immunoglobulin-like domains protein 3	LRIG3	3	-0.21116	7.9925	-3.9792	0.0068349
Q96GE4	Centrosomal protein of 95 kDa	CEP95	8	-0.12595	9.3367	-3.9775	0.0068485
Q9BZ29	Dedicator of cytokinesis protein 9	DOCK9	13	0.1302	10.241	3.9771	0.0068516
O75152	Zinc finger CCCH domain-containing protein 11A	ZC3H11A	27	-0.1129	11.659	-3.9761	0.0068599
Q96LT7	Guanine nucleotide exchange C9orf72	C9orf72	8	0.1125	9.0354	3.9726	0.0068877
P26368	Splicing factor U2AF 65 kDa subunit	U2AF2	12	0.24013	11.26	3.9645	0.0069535
P13693	Translationally-controlled tumor protein	TPT1	10	0.21196	12.128	3.963	0.0069659
Q9H5V9	STING ER exit protein	STEEP1	11	-0.11165	10.956	-3.9612	0.00698
Q3MIT2	tRNA pseudouridine synthase Pus10	PUS10	8	0.15127	9.4219	3.9597	0.0069929
Q96RY7	Intraflagellar transport protein 140 homolog	IFT140	20	0.16355	9.7834	3.9575	0.007011
Q96BX8	MOB kinase activator 3A	MOB3A	4	0.28347	8.3924	3.9546	0.0070349
Q8NB78	Lysine-specific histone demethylase 1B	KDM1B	20	0.12032	10.519	3.9482	0.0070873
Q9GZR2	RNA exonuclease 4	REXO4	16	-0.10305	11.019	-3.9481	0.0070887
Q9UIQ6	Leucyl-cystinyl aminopeptidase	LNPEP	23	0.19216	10.703	3.9469	0.0070982
Q8WVZ9	Kelch repeat and BTB domain-containing protein 7	KBTBD7	3	-0.11364	8.6912	-3.9467	0.0071001
Q9H6H4	Receptor expression-enhancing protein 4	REEP4	5	0.20131	9.6422	3.9457	0.0071083
O75781	Paralemmin-1	PALM	13	0.13709	9.0481	3.9454	0.0071105
Q96D46	60S ribosomal export protein NMD3	NMD3	25	0.1248	11.625	3.943	0.0071306
Q6UVY6	DBH-like monooxygenase protein 1	MOXD1	6	0.29926	8.1881	3.942	0.0071391
Q9BQI3	Eukaryotic translation initiation factor 2-alpha kinase 1	EIF2AK1	5	-0.12403	10.152	-3.9415	0.0071434
Q8IWV8	E3 ubiquitin-protein ligase UBR2	UBR2	28	0.11288	11.06	3.9383	0.0071706
P25789	Proteasome subunit alpha type-4	PSMA4	15	0.25617	11.188	3.9332	0.0072136
O95292	Vesicle-associated membrane protein-associated protein B/C	VAPB	16	-0.11428	11.432	-3.9305	0.0072361
Q8N9N5	Protein BANP	BANP	8	0.14365	9.0965	3.923	0.0073009
Q9NX24	H/ACA ribonucleoprotein complex subunit 2	NHP2	5	-0.1187	10.937	-3.9228	0.0073026
Q15165	Serum paraoxonase/arylesterase 2	PON2	4	0.11659	8.1364	3.9214	0.0073144
Q9NZ08	Endoplasmic reticulum aminopeptidase 1	ERAP1	9	0.14867	8.9367	3.9197	0.0073292
Q8TEQ6	Gem-associated protein 5	GEMIN5	51	0.10529	11.948	3.9196	0.0073301
P10244	Myb-related protein B	MYBL2	22	0.13631	10.353	3.9179	0.0073443
Q96MM7	Heparan-sulfate 6-O-sulfotransferase 2	HS6ST2	6	0.2529	8.723	3.9156	0.0073644
Q9Y3A6	Transmembrane emp24 domain-containing protein 5	TMED5	4	0.29891	9.5228	3.9138	0.0073807
P78356	Phosphatidylinositol 5-phosphate 4-kinase type-2 beta	PIP4K2B	7	0.15634	7.8271	3.9098	0.0074151
Q7Z7A4	PX domain-containing protein kinase-like protein	PXK	7	0.17953	9.4842	3.9017	0.0074862
Q8WUD4	Coiled-coil domain-containing protein 12	CCDC12	12	-0.10927	9.9931	-3.8981	0.0075183
P08133	Annexin A6	ANXA6	52	-0.15483	11.79	-3.8976	0.0075225
Q6PJI9	GATOR complex protein WDR59	WDR59	12	0.15906	9.9032	3.8938	0.0075564
Q69YN4	Protein virilizer homolog	VIRMA	40	0.11029	11.274	3.8898	0.0075926
Q9UK97	F-box only protein 9	FBXO9	12	0.15441	9.4271	3.8869	0.0076188
Q96IV0	Peptide-N(4)-(N-acetyl-beta-glucosaminyl)asparagine amidase	NGLY1	18	0.10692	10.022	3.8815	0.0076677
P49789	Bis(5'-adenosyl)-triphosphatase	FHIT	6	0.19733	8.1518	3.881	0.0076721
Q6Y7W6	GRB10-interacting GYF protein 2	GIGYF2	43	-0.13545	11.542	-3.8787	0.0076927
Q9Y3A3	MOB-like protein phocein	MOB4	6	0.13132	10.569	3.8743	0.0077328
P14854	Cytochrome c oxidase subunit 6B1	COX6B1	6	0.4487	8.2409	3.8701	0.0077715
P51513	RNA-binding protein Nova-1	NOVA1	6	-0.18297	8.9084	-3.8695	0.0077773
P21912	Succinate dehydrogenase [ubiquinone] iron-sulfur subunit, mitochondrial	SDHB	15	0.14587	11.203	3.8647	0.0078212
Q9NTZ6	RNA-binding protein 12	RBM12	24	-0.11181	11.647	-3.8621	0.0078459
Q9ULC3	Ras-related protein Rab-23	RAB23	10	0.16453	10.643	3.8585	0.0078793
Q4G148	Glucoside xylosyltransferase 1	GXYLT1	7	0.21653	9.1905	3.8572	0.0078914
O43633	Charged multivesicular body protein 2a	CHMP2A	8	-0.1086	9.8962	-3.8483	0.0079756
Q96QT4	Transient receptor potential cation channel subfamily M member 7	TRPM7	5	-0.12091	9.468	-3.8427	0.0080285
Q8NCE0	tRNA-splicing endonuclease subunit Sen2	TSEN2	13	0.15848	9.3401	3.8395	0.0080593
Q8WVC0	RNA polymerase-associated protein LEO1	LEO1	12	0.11425	10.417	3.8276	0.0081743
Q6PID6	Tetratricopeptide repeat protein 33	TTC33	6	0.10763	8.4137	3.8255	0.0081953
P41208	Centrin-2	CETN2	11	-0.12713	10.397	-3.8251	0.008199
Q07020	60S ribosomal protein L18	RPL18	12	-0.1753	10.71	-3.8235	0.0082145
Q15043	Metal cation symporter ZIP14	SLC39A14	5	0.14851	9.8271	3.8222	0.0082278
Q9UL25	Ras-related protein Rab-21	RAB21	11	0.1498	11.226	3.8177	0.0082718
Q96J01	THO complex subunit 3	THOC3	14	0.15645	10.59	3.8169	0.0082796
Q00325	Phosphate carrier protein, mitochondrial	SLC25A3	17	0.12079	11.992	3.8156	0.0082924
O14757	Serine/threonine-protein kinase Chk1	CHEK1	18	-0.14591	10.949	-3.8155	0.0082935
Q15014	Mortality factor 4-like protein 2	MORF4L2	20	0.13071	10.816	3.8144	0.008304
P20674	Cytochrome c oxidase subunit 5A, mitochondrial	COX5A	9	-0.11196	11.398	-3.811	0.0083381
Q9NR45	Sialic acid synthase	NANS	19	-0.20389	11.97	-3.8107	0.0083411
Q00688	Peptidyl-prolyl cis-trans isomerase FKBP3	FKBP3	13	-0.13822	11.29	-3.809	0.0083582
P07741	Adenine phosphoribosyltransferase	APRT	12	-0.12823	11.692	-3.8062	0.0083857
Q9UKR5	Ergosterol biosynthetic protein 28 homolog	ERG28	4	0.35146	8.5506	3.8033	0.0084151
P62879	Guanine nucleotide-binding protein G(I)/G(S)/G(T) subunit beta-2	GNB2	5	0.12953	9.84	3.8026	0.0084218
Q15019	Septin-2	SEPTIN2	18	-0.10692	12.105	-3.8016	0.0084321
Q68CZ2	Tensin-3	TNS3	3	-0.35831	5.0858	-3.8005	0.0084436
Q9BRP8	Partner of Y14 and mago	PYM1	11	-0.16624	11.018	-3.7963	0.0084863
Q9Y6D6	Brefeldin A-inhibited guanine nucleotide-exchange protein 1	ARFGEF1	27	0.13363	10.773	3.7962	0.0084865
O95251	Histone acetyltransferase KAT7	KAT7	19	0.12014	10.717	3.7927	0.0085226
P54198	Protein HIRA	HIRA	23	0.14192	11.091	3.7919	0.0085303
Q8WUZ0	B-cell CLL/lymphoma 7 protein family member C	BCL7C	3	0.22429	8.7035	3.7903	0.0085474
Q8TDB4	Protein MGARP	MGARP	6	0.37334	8.6361	3.7903	0.0085474
P00338	L-lactate dehydrogenase A chain	LDHA	27	0.14943	13.555	3.7897	0.008553
O60927	E3 ubiquitin-protein ligase PPP1R11	PPP1R11	3	-0.14738	8.3655	-3.7884	0.0085667
Q8TCX1	Cytoplasmic dynein 2 light intermediate chain 1	DYNC2LI1	9	0.12669	9.8292	3.785	0.0086021
P61086	Ubiquitin-conjugating enzyme E2 K	UBE2K	13	-0.14601	10.962	-3.7846	0.0086054
Q9NY93	Probable ATP-dependent RNA helicase DDX56	DDX56	25	-0.14618	11.472	-3.7809	0.0086436
O60784	Target of Myb protein 1	TOM1	12	-0.12075	9.3412	-3.7806	0.0086467
O15013	Rho guanine nucleotide exchange factor 10	ARHGEF10	14	0.23664	9.4386	3.7804	0.0086487
P21359	Neurofibromin	NF1	47	0.20467	12.079	3.7778	0.0086759
Q8N490	Probable hydrolase PNKD	PNKD	3	0.19565	7.1462	3.7746	0.0087097
Q9UEY8	Gamma-adducin	ADD3	15	0.12856	10.635	3.7688	0.0087707
Q9UBU8	Mortality factor 4-like protein 1	MORF4L1	14	0.12854	10.962	3.7683	0.0087757
Q9NRW3	DNA dC->dU-editing enzyme APOBEC-3C	APOBEC3C	5	0.21011	7.632	3.7648	0.0088128
Q9Y6H1	Coiled-coil-helix-coiled-coil-helix domain-containing protein 2	CHCHD2	3	-0.51652	8.9017	-3.7644	0.0088166
Q96E39	RNA binding motif protein, X-linked-like-1	RBMXL1	5	-0.17283	8.288	-3.7621	0.0088418
Q6PD74	Alpha- and gamma-adaptin-binding protein p34	AAGAB	8	-0.15506	10.046	-3.7542	0.0089253
Q9HBM6	Transcription initiation factor TFIID subunit 9B	TAF9B	7	-0.12604	10.803	-3.7485	0.0089868
Q9NRZ5	1-acyl-sn-glycerol-3-phosphate acyltransferase delta	AGPAT4	10	0.21803	9.587	3.7474	0.0089989
Q13510	Acid ceramidase	ASAH1	4	0.17868	6.7401	3.7471	0.0090027
Q6P1J9	Parafibromin	CDC73	33	-0.12049	11.246	-3.7451	0.0090245
P78310	Coxsackievirus and adenovirus receptor	CXADR	13	0.098275	11.415	3.7433	0.0090434
Q86Y97	Histone-lysine N-methyltransferase KMT5C	KMT5C	7	0.12054	8.7626	3.7432	0.0090446
P46926	Glucosamine-6-phosphate isomerase 1	GNPDA1	10	-0.12389	10.713	-3.7392	0.0090882
Q13569	G/T mismatch-specific thymine DNA glycosylase	TDG	9	0.10383	9.3618	3.7379	0.0091029
P28328	Peroxisome biogenesis factor 2	PEX2	3	0.1934	8.6444	3.7376	0.0091063
P78549	Endonuclease III-like protein 1	NTHL1	8	0.20759	8.0494	3.7351	0.0091334
Q9UHR6	Zinc finger HIT domain-containing protein 2	ZNHIT2	8	-0.10552	9.8881	-3.7346	0.0091388
Q96DX4	RING finger and SPRY domain-containing protein 1	RSPRY1	5	0.19681	8.4087	3.7342	0.0091435
Q9H000	Probable E3 ubiquitin-protein ligase makorin-2	MKRN2	16	0.10037	10.958	3.7301	0.0091891
Q96KC2	ADP-ribosylation factor-like protein 5B	ARL5B	5	0.25004	8.0744	3.7258	0.0092366
Q03113	Guanine nucleotide-binding protein subunit alpha-12	GNA12	3	0.17977	8.6589	3.7214	0.0092858
O95340	Bifunctional 3'-phosphoadenosine 5'-phosphosulfate synthase 2	PAPSS2	16	0.10614	10.814	3.7214	0.0092864
Q86UT6	NLR family member X1	NLRX1	18	0.11167	10.826	3.7204	0.0092968
Q9NZN4	EH domain-containing protein 2	EHD2	3	0.25259	6.3288	3.7153	0.0093551
Q92989	Polyribonucleotide 5'-hydroxyl-kinase Clp1	CLP1	7	0.11285	9.2515	3.7143	0.0093657
Q9NX58	Cell growth-regulating nucleolar protein	LYAR	31	0.10189	12.043	3.7137	0.0093728
P00558	Phosphoglycerate kinase 1	PGK1	32	-0.19125	12.134	-3.7136	0.0093734
Q8WTW4	GATOR complex protein NPRL2	NPRL2	7	0.1494	8.7033	3.7129	0.0093821
P20340	Ras-related protein Rab-6A	RAB6A	4	-0.13211	9.6669	-3.7122	0.0093897
P61803	Dolichyl-diphosphooligosaccharide--protein glycosyltransferase subunit DAD1	DAD1	3	0.20117	9.3498	3.7065	0.009455
Q4G0J3	La-related protein 7	LARP7	30	-0.13739	11.567	-3.705	0.0094724
Q15631	Translin	TSN	13	-0.12251	11.561	-3.7042	0.0094806
Q9UJX2	Cell division cycle protein 23 homolog	CDC23	19	0.1608	10.362	3.7032	0.009493
Q96EX1	Small integral membrane protein 12	SMIM12	4	0.15173	8.863	3.7009	0.0095196
Q96K19	E3 ubiquitin-protein ligase RNF170	RNF170	4	0.23795	7.1038	3.7006	0.0095227
Q5T4F4	Protrudin	ZFYVE27	6	0.1533	9.0062	3.6986	0.0095458
Q13151	Heterogeneous nuclear ribonucleoprotein A0	HNRNPA0	16	-0.13738	11.773	-3.6972	0.0095614
Q9UMY1	Nucleolar protein 7	NOL7	10	-0.10631	10.954	-3.6964	0.0095711
Q70CQ3	Ubiquitin carboxyl-terminal hydrolase 30	USP30	6	0.16079	8.3675	3.696	0.0095756
P17987	T-complex protein 1 subunit alpha	TCP1	36	-0.14146	12.502	-3.6958	0.0095778
Q9HCE5	N6-adenosine-methyltransferase non-catalytic subunit	METTL14	14	-0.19084	10.027	-3.6936	0.0096042
Q96KP4	Cytosolic non-specific dipeptidase	CNDP2	20	-0.21802	12.128	-3.6934	0.0096056
O75691	Small subunit processome component 20 homolog	UTP20	91	0.18009	12.748	3.6931	0.0096098
Q7Z434	Mitochondrial antiviral-signaling protein	MAVS	12	0.11719	11.053	3.6925	0.0096162
P13984	General transcription factor IIF subunit 2	GTF2F2	17	0.10471	10.922	3.6908	0.0096364
Q9NV66	S-adenosyl-L-methionine-dependent tRNA 4-demethylwyosine synthase TYW1	TYW1	11	0.18833	9.5968	3.6896	0.0096506
Q13620	Cullin-4B	CUL4B	41	0.13641	12.418	3.6892	0.0096548
Q9UHC7	E3 ubiquitin-protein ligase makorin-1	MKRN1	7	0.27624	7.9626	3.6869	0.0096823
Q99643	Succinate dehydrogenase cytochrome b560 subunit, mitochondrial	SDHC	3	0.38393	9.7543	3.6865	0.0096869
Q08722	Leukocyte surface antigen CD47	CD47	6	-0.11393	10.592	-3.6859	0.0096935
P56589	Peroxisomal biogenesis factor 3	PEX3	9	0.11705	10.44	3.6829	0.0097296
O95793	Double-stranded RNA-binding protein Staufen homolog 1	STAU1	29	-0.099798	11.504	-3.6816	0.009745
E9PRG8	Uncharacterized protein C11orf98	C11orf98	5	0.16783	8.8866	3.681	0.0097518
Q9NVH2	Integrator complex subunit 7	INTS7	26	0.10839	11.305	3.68	0.0097632
Q9UBH6	Xenotropic and polytropic retrovirus receptor 1	XPR1	12	0.15659	9.1122	3.6797	0.0097677
Q9H270	Vacuolar protein sorting-associated protein 11 homolog	VPS11	23	0.12541	10.871	3.6795	0.0097701
Q9UHW9	Solute carrier family 12 member 6	SLC12A6	9	0.14532	9.7545	3.6794	0.0097711
Q8TE02	Elongator complex protein 5	ELP5	5	0.2941	6.9751	3.6776	0.0097921
Q16635	Tafazzin	TAFAZZIN	3	0.16748	8.5261	3.6751	0.0098216
Q96RU2	Ubiquitin carboxyl-terminal hydrolase 28	USP28	24	0.13184	11.189	3.6722	0.0098571
P04040	Catalase	CAT	23	0.1678	11.262	3.67	0.009883
P20290	Transcription factor BTF3	BTF3	15	-0.12284	11.445	-3.6695	0.0098887
P51692	Signal transducer and activator of transcription 5B	STAT5B	23	0.15191	11.171	3.6693	0.0098918
Q9P2W1	Homologous-pairing protein 2 homolog	PSMC3IP	6	-0.14113	8.6491	-3.6691	0.0098941
P03915	NADH-ubiquinone oxidoreductase chain 5	MT-ND5	3	0.35592	7.7365	3.6686	0.0099003
Q9H0H0	Integrator complex subunit 2	INTS2	22	0.099146	10.759	3.6639	0.0099562
Q969G3	SWI/SNF-related matrix-associated actin-dependent regulator of chromatin subfamily E member 1	SMARCE1	17	0.15556	10.735	3.6617	0.0099829
Q2M389	WASH complex subunit 4	WASHC4	24	0.11926	10.688	3.656	0.010053
P35637	RNA-binding protein FUS	FUS	15	-0.18202	11.578	-3.6521	0.010101
O95373	Importin-7	IPO7	37	0.18247	12.121	3.6504	0.010122
Q9Y6G5	COMM domain-containing protein 10	COMMD10	10	0.12482	10.505	3.6494	0.010134
Q96GZ6	Solute carrier family 41 member 3	SLC41A3	3	0.11162	8.216	3.648	0.010152
Q96RD7	Pannexin-1	PANX1	3	0.20658	7.8133	3.6458	0.010179
O14519	Cyclin-dependent kinase 2-associated protein 1	CDK2AP1	3	0.17592	9.5023	3.6452	0.010186
P14635	G2/mitotic-specific cyclin-B1	CCNB1	13	-0.15052	10.956	-3.6442	0.010198
Q9P2L0	WD repeat-containing protein 35	WDR35	16	0.1396	9.796	3.6433	0.01021
Q15363	Transmembrane emp24 domain-containing protein 2	TMED2	7	0.16534	9.6512	3.6379	0.010277
P04075	Fructose-bisphosphate aldolase A	ALDOA	27	-0.10644	12.656	-3.6368	0.010291
O00400	Acetyl-coenzyme A transporter 1	SLC33A1	8	0.21225	9.5989	3.6353	0.010311
Q9NY12	H/ACA ribonucleoprotein complex subunit 1	GAR1	8	0.15647	10.4	3.6344	0.010322
Q9Y2P4	Long-chain fatty acid transport protein 6	SLC27A6	4	0.35571	7.2667	3.6336	0.010331
Q9UEU0	Vesicle transport through interaction with t-SNAREs homolog 1B	VTI1B	6	-0.16859	8.5987	-3.6318	0.010355
Q3B7J2	Glucose-fructose oxidoreductase domain-containing protein 2	GFOD2	4	0.18864	8.4856	3.6313	0.010361
Q8IW50	Protein FAM219A	FAM219A	3	0.26606	8.8667	3.6304	0.010372
Q9Y6N1	Cytochrome c oxidase assembly protein COX11, mitochondrial	COX11	4	0.20785	5.7299	3.6301	0.010376
Q5SWA1	Protein phosphatase 1 regulatory subunit 15B	PPP1R15B	3	-0.32071	6.2824	-3.6231	0.010465
P49458	Signal recognition particle 9 kDa protein	SRP9	6	-0.13874	11.195	-3.6206	0.010497
P62244	40S ribosomal protein S15a	RPS15A	14	-0.13782	11.987	-3.6201	0.010503
P67870	Casein kinase II subunit beta	CSNK2B	8	0.25904	10.557	3.6178	0.010533
Q8N3P4	Vacuolar protein sorting-associated protein 8 homolog	VPS8	21	0.11613	11.097	3.617	0.010544
Q9NS69	Mitochondrial import receptor subunit TOM22 homolog	TOMM22	4	0.1353	9.4841	3.615	0.010569
P53396	ATP-citrate synthase	ACLY	64	-0.12096	13.233	-3.6147	0.010573
P49821	NADH dehydrogenase [ubiquinone] flavoprotein 1, mitochondrial	NDUFV1	21	-0.16488	10.596	-3.614	0.010582
P13637	Sodium/potassium-transporting ATPase subunit alpha-3	ATP1A3	8	0.17869	9.576	3.6077	0.010665
P60520	Gamma-aminobutyric acid receptor-associated protein-like 2	GABARAPL2	6	-0.11628	9.6564	-3.6054	0.010694
O43435	T-box transcription factor TBX1	TBX1	4	0.25548	7.8635	3.6052	0.010697
Q9NZC3	Glycerophosphodiester phosphodiesterase 1	GDE1	6	0.19319	8.1422	3.6045	0.010707
O00170	AH receptor-interacting protein	AIP	13	-0.10306	11.116	-3.6008	0.010755
Q96GN5	Cell division cycle-associated 7-like protein	CDCA7L	10	0.13069	9.6354	3.6008	0.010756
Q9HCM3	UPF0606 protein KIAA1549	KIAA1549	3	0.41268	6.6067	3.6007	0.010756
Q8NHS3	Major facilitator superfamily domain-containing protein 8	MFSD8	5	0.14605	7.9956	3.6004	0.010761
Q5T1M5	FK506-binding protein 15	FKBP15	35	0.12837	11.566	3.5998	0.010769
Q8WV22	Non-structural maintenance of chromosomes element 1 homolog	NSMCE1	11	0.13052	10.191	3.5997	0.010769
Q9UHK0	Nuclear fragile X mental retardation-interacting protein 1	NUFIP1	12	-0.12781	9.8896	-3.5968	0.010808
P23470	Receptor-type tyrosine-protein phosphatase gamma	PTPRG	12	0.13156	10.245	3.5961	0.010818
Q8WVP7	Limb region 1 protein homolog	LMBR1	5	0.19787	7.762	3.5961	0.010818
Q8N6M3	Acyl-coenzyme A diphosphatase FITM2	FITM2	4	0.37545	9.268	3.5943	0.010841
Q99961	Endophilin-A2	SH3GL1	13	-0.20396	11.661	-3.5937	0.010849
P53680	AP-2 complex subunit sigma	AP2S1	7	0.11965	9.4263	3.5916	0.010877
P51991	Heterogeneous nuclear ribonucleoprotein A3	HNRNPA3	29	-0.18833	11.85	-3.5911	0.010884
Q9UHL9	General transcription factor II-I repeat domain-containing protein 1	GTF2IRD1	3	-0.14494	6.2685	-3.5891	0.01091
P51530	DNA replication ATP-dependent helicase/nuclease DNA2	DNA2	34	0.12246	11.649	3.5889	0.010914
O15260	Surfeit locus protein 4	SURF4	5	0.4413	7.996	3.5886	0.010917
Q58EX7	Puratrophin-1	PLEKHG4	11	0.22952	9.3127	3.5877	0.010929
Q68CL5	Tubulin polyglutamylase complex subunit 2	TPGS2	3	0.19635	7.5002	3.5864	0.010947
Q9Y5Y5	Peroxisomal membrane protein PEX16	PEX16	4	0.29575	6.3641	3.5833	0.010988
Q96DZ1	Endoplasmic reticulum lectin 1	ERLEC1	9	-0.1095	10.532	-3.5828	0.010996
Q6UW68	Transmembrane protein 205	TMEM205	5	-0.10573	9.8281	-3.581	0.01102
Q9UGR2	Zinc finger CCCH domain-containing protein 7B	ZC3H7B	15	0.17345	9.9852	3.5797	0.011038
Q9H6X2	Anthrax toxin receptor 1	ANTXR1	5	0.16394	7.8858	3.5743	0.011111
O60830	Mitochondrial import inner membrane translocase subunit Tim17-B	TIMM17B	5	0.14793	9.6788	3.5718	0.011145
Q53HC5	Kelch-like protein 26	KLHL26	8	0.24254	8.1582	3.5718	0.011146
P20645	Cation-dependent mannose-6-phosphate receptor	M6PR	5	0.13526	8.7691	3.568	0.011197
Q9H553	Alpha-1,3/1,6-mannosyltransferase ALG2	ALG2	7	0.2635	7.2384	3.5668	0.011214
Q149N8	E3 ubiquitin-protein ligase SHPRH	SHPRH	34	0.12428	11.472	3.5663	0.011221
P17096	High mobility group protein HMG-I/HMG-Y	HMGA1	9	0.1479	11.312	3.5661	0.011225
P42126	Enoyl-CoA delta isomerase 1, mitochondrial	ECI1	8	0.30008	9.8216	3.5654	0.011233
Q9BVK2	Probable dolichyl pyrophosphate Glc1Man9GlcNAc2 alpha-1,3-glucosyltransferase	ALG8	3	0.17326	8.8126	3.5645	0.011246
P27797	Calreticulin	CALR	26	0.094944	12.613	3.5626	0.011272
Q9UJV3	Probable E3 ubiquitin-protein ligase MID2	MID2	11	0.14205	8.9612	3.5625	0.011274
Q9Y2H6	Fibronectin type-III domain-containing protein 3A	FNDC3A	27	0.12476	11.401	3.5616	0.011286
Q96EE3	Nucleoporin SEH1	SEH1L	19	0.18068	10.739	3.5571	0.01135
O75940	Survival of motor neuron-related-splicing factor 30	SMNDC1	10	0.1694	11.272	3.5558	0.011367
Q8NEN9	PDZ domain-containing protein 8	PDZD8	20	0.15621	10.655	3.5554	0.011373
Q8NC51	Plasminogen activator inhibitor 1 RNA-binding protein	SERBP1	27	-0.1347	12.491	-3.5548	0.011381
Q9Y2W1	Thyroid hormone receptor-associated protein 3	THRAP3	44	-0.1909	11.815	-3.5547	0.011382
Q9H8M1	Coenzyme Q-binding protein COQ10 homolog B, mitochondrial	COQ10B	3	0.09966	8.1245	3.553	0.011406
Q8IX18	Probable ATP-dependent RNA helicase DHX40	DHX40	32	0.10942	11.188	3.5528	0.011409
Q16611	Bcl-2 homologous antagonist/killer	BAK1	5	0.19569	8.4682	3.5512	0.011433
Q8NB46	Serine/threonine-protein phosphatase 6 regulatory ankyrin repeat subunit C	ANKRD52	14	0.17664	9.7804	3.5508	0.011438
Q5HYI8	Rab-like protein 3	RABL3	9	-0.18607	9.6946	-3.5495	0.011456
Q8TCB7	tRNA N(3)-methylcytidine methyltransferase METTL6	METTL6	5	-0.15968	6.6009	-3.5491	0.011461
Q8TAE6	Protein phosphatase 1 regulatory subunit 14C	PPP1R14C	3	-0.15116	9.2535	-3.548	0.011477
Q9UNH7	Sorting nexin-6	SNX6	20	-0.12357	11.593	-3.5476	0.011483
P50225	Sulfotransferase 1A1	SULT1A1	6	0.1769	8.8516	3.5469	0.011494
Q96PU8	Protein quaking	QKI	19	-0.097667	11.388	-3.5467	0.011496
Q13352	Centromere protein R	ITGB3BP	4	-0.27873	8.0632	-3.5462	0.011503
Q8NCA5	Protein FAM98A	FAM98A	12	0.11808	10.856	3.545	0.011521
Q9Y4B6	DDB1- and CUL4-associated factor 1	DCAF1	36	0.11805	11.048	3.5406	0.011582
Q96JN8	Neuralized-like protein 4	NEURL4	21	0.18089	9.8074	3.5403	0.011587
Q8NEM7	Transcription factor SPT20 homolog	SUPT20H	12	0.099257	9.9661	3.5396	0.011597
P06730	Eukaryotic translation initiation factor 4E	EIF4E	8	0.1873	9.802	3.538	0.01162
Q13257	Mitotic spindle assembly checkpoint protein MAD2A	MAD2L1	8	0.19886	10.182	3.5379	0.011621
Q9UGP5	DNA polymerase lambda	POLL	3	0.14461	7.7416	3.5357	0.011653
O14929	Histone acetyltransferase type B catalytic subunit	HAT1	13	-0.09622	10.437	-3.5325	0.011699
Q8NB14	Ubiquitin carboxyl-terminal hydrolase 38	USP38	10	0.151	9.0916	3.5302	0.011732
Q9GZP4	PITH domain-containing protein 1	PITHD1	4	-0.15686	8.6738	-3.5298	0.011739
Q9Y608	Leucine-rich repeat flightless-interacting protein 2	LRRFIP2	15	-0.1167	9.91	-3.5286	0.011756
Q9Y3E1	Hepatoma-derived growth factor-related protein 3	HDGFL3	5	0.17466	10.021	3.5283	0.01176
P40938	Replication factor C subunit 3	RFC3	16	0.10576	10.395	3.5263	0.011789
Q9UNX4	WD repeat-containing protein 3	WDR3	48	0.13832	12.178	3.5261	0.011793
Q8IYU2	E3 ubiquitin-protein ligase HACE1	HACE1	5	0.12383	8.8798	3.5236	0.011829
Q9Y3C1	Nucleolar protein 16	NOP16	9	-0.12025	11.192	-3.5226	0.011844
Q9HCL2	Glycerol-3-phosphate acyltransferase 1, mitochondrial	GPAM	8	0.19755	9.0854	3.522	0.011852
Q6PGN9	Proline/serine-rich coiled-coil protein 1	PSRC1	6	0.093188	7.5955	3.5201	0.01188
P62899	60S ribosomal protein L31	RPL31	13	-0.11259	12.299	-3.5156	0.011947
Q07864	DNA polymerase epsilon catalytic subunit A	POLE	59	0.09818	11.638	3.5149	0.011958
Q96DC7	Transmembrane and coiled-coil domain-containing protein 6	TMCO6	4	0.14979	7.9063	3.5147	0.011961
P04406	Glyceraldehyde-3-phosphate dehydrogenase	GAPDH	30	-0.1953	12.682	-3.5116	0.012006
O14657	Torsin-1B	TOR1B	6	0.15268	9.7101	3.5113	0.012011
O43709	Probable 18S rRNA (guanine-N(7))-methyltransferase	BUD23	6	0.2075	8.8949	3.5113	0.012011
Q9UJC5	SH3 domain-binding glutamic acid-rich-like protein 2	SH3BGRL2	4	0.13573	8.9339	3.5111	0.012014
P61604	10 kDa heat shock protein, mitochondrial	HSPE1	12	-0.13294	12.507	-3.511	0.012015
O43808	Peroxisomal membrane protein PMP34	SLC25A17	5	0.5802	8.1591	3.5107	0.012019
Q9HD40	O-phosphoseryl-tRNA(Sec) selenium transferase	SEPSECS	4	0.11906	8.5747	3.5099	0.012031
O60684	Importin subunit alpha-7	KPNA6	13	0.1104	10.059	3.5074	0.012069
Q9NRY5	Protein FAM114A2	FAM114A2	24	0.1228	11.07	3.5062	0.012087
Q53H96	Pyrroline-5-carboxylate reductase 3	PYCR3	11	-0.14897	10.333	-3.5059	0.012092
Q9H7B4	Histone-lysine N-methyltransferase SMYD3	SMYD3	11	0.14437	10.363	3.5043	0.012116
Q9NW75	G patch domain-containing protein 2	GPATCH2	5	0.18515	8.7407	3.5017	0.012155
Q9NXD2	Myotubularin-related protein 10	MTMR10	5	0.15495	8.6766	3.5004	0.012174
Q5H9R7	Serine/threonine-protein phosphatase 6 regulatory subunit 3	PPP6R3	31	0.14374	12.254	3.4949	0.012258
P15311	Ezrin	EZR	33	-0.11702	11.947	-3.4945	0.012264
Q8IZM8	Zinc finger protein 654	ZNF654	6	0.23171	7.8643	3.4906	0.012324
Q14689	Disco-interacting protein 2 homolog A	DIP2A	20	0.097294	10.313	3.4903	0.012329
Q9BRK5	45 kDa calcium-binding protein	SDF4	15	-0.13469	10.513	-3.4902	0.01233
Q8N442	Translation factor GUF1, mitochondrial	GUF1	14	0.092872	10.33	3.4895	0.012341
P51665	26S proteasome non-ATPase regulatory subunit 7	PSMD7	14	-0.27279	11.729	-3.4889	0.01235
Q9H813	Proton-activated chloride channel	PACC1	3	0.23518	8.7867	3.4888	0.012351
Q99828	Calcium and integrin-binding protein 1	CIB1	6	0.14709	7.2869	3.4884	0.012357
Q9UNY4	Transcription termination factor 2	TTF2	47	0.12403	12.055	3.4815	0.012464
Q99757	Thioredoxin, mitochondrial	TXN2	8	0.12346	9.7701	3.4809	0.012473
Q13247	Serine/arginine-rich splicing factor 6	SRSF6	13	-0.16098	10.219	-3.4808	0.012476
P61619	Protein transport protein Sec61 subunit alpha isoform 1	SEC61A1	4	0.15634	8.7491	3.4799	0.012489
Q9BSU1	Phagosome assembly factor 1	PHAF1	5	0.097006	8.9078	3.4776	0.012526
Q9BTV6	Diphthine methyltransferase	DPH7	3	0.17504	6.9152	3.4768	0.012537
P08579	U2 small nuclear ribonucleoprotein B''	SNRPB2	7	-0.13363	10.77	-3.4759	0.012552
Q9BX10	GTP-binding protein 2	GTPBP2	13	0.19423	10.043	3.4751	0.012563
Q96EW2	HSPB1-associated protein 1	HSPBAP1	4	-0.25638	5.6902	-3.4749	0.012567
Q00796	Sorbitol dehydrogenase	SORD	16	-0.096674	11.803	-3.4699	0.012646
Q15031	Probable leucine--tRNA ligase, mitochondrial	LARS2	32	0.12235	11.551	3.4694	0.012654
Q5BJF2	Sigma intracellular receptor 2	TMEM97	3	0.36954	7.0923	3.4684	0.012669
Q13619	Cullin-4A	CUL4A	24	0.20518	10.889	3.467	0.012691
P48651	Phosphatidylserine synthase 1	PTDSS1	7	0.25459	8.9086	3.4668	0.012695
Q9UHG3	Prenylcysteine oxidase 1	PCYOX1	14	0.23987	10.951	3.4652	0.012719
Q9NZ01	Very-long-chain enoyl-CoA reductase	TECR	11	0.36982	11.158	3.4643	0.012734
O43772	Mitochondrial carnitine/acylcarnitine carrier protein	SLC25A20	11	0.11204	9.9522	3.4635	0.012747
Q8N6I1	EP300-interacting inhibitor of differentiation 2	EID2	3	-0.3357	5.936	-3.4491	0.012977
Q5T160	Probable arginine--tRNA ligase, mitochondrial	RARS2	20	0.17746	10.725	3.4491	0.012978
Q9Y2Q9	28S ribosomal protein S28, mitochondrial	MRPS28	6	-0.11511	9.2968	-3.4475	0.013004
P00918	Carbonic anhydrase 2	CA2	15	-0.13245	12.449	-3.4473	0.013007
P50416	Carnitine O-palmitoyltransferase 1, liver isoform	CPT1A	19	0.10487	10.201	3.4458	0.013031
Q9HA64	Ketosamine-3-kinase	FN3KRP	10	-0.14401	9.8133	-3.445	0.013045
P11940	Polyadenylate-binding protein 1	PABPC1	27	-0.12156	12.638	-3.4447	0.01305
Q71RG4	Transmembrane and ubiquitin-like domain-containing protein 2	TMUB2	5	0.20627	7.0853	3.4408	0.013114
P55081	Microfibrillar-associated protein 1	MFAP1	15	-0.096135	11.065	-3.4375	0.013167
Q49A26	Putative oxidoreductase GLYR1	GLYR1	26	0.12924	11.312	3.4339	0.013228
Q8N5M9	Protein jagunal homolog 1	JAGN1	3	0.28012	9.3193	3.4336	0.013232
Q8IUX1	Complex I assembly factor TMEM126B, mitochondrial	TMEM126B	4	0.15989	9.1737	3.4323	0.013255
P05067	Amyloid-beta precursor protein	APP	14	0.093839	10.254	3.4292	0.013306
O95155	Ubiquitin conjugation factor E4 B	UBE4B	31	0.11721	11.679	3.4285	0.013317
P61106	Ras-related protein Rab-14	RAB14	14	-0.15113	11.626	-3.4282	0.013322
Q9Y2I1	Nischarin	NISCH	23	0.12375	10.714	3.4259	0.01336
Q9Y5B6	PAX3- and PAX7-binding protein 1	PAXBP1	27	0.094618	11.74	3.4258	0.013363
P78537	Biogenesis of lysosome-related organelles complex 1 subunit 1	BLOC1S1	4	-0.13241	8.5445	-3.4245	0.013384
Q8IX15	Homeobox and leucine zipper protein Homez	HOMEZ	3	0.21277	6.8227	3.4242	0.01339
Q9UBT7	Alpha-catulin	CTNNAL1	13	0.15073	9.9793	3.4238	0.013396
Q99633	Pre-mRNA-splicing factor 18	PRPF18	15	0.10319	10.147	3.4231	0.013407
Q9NQ48	Leucine zipper transcription factor-like protein 1	LZTFL1	15	-0.14814	11.71	-3.4228	0.013413
Q9H1E3	Nuclear ubiquitous casein and cyclin-dependent kinase substrate 1	NUCKS1	11	-0.17795	10.807	-3.4216	0.013432
Q8WYA6	Beta-catenin-like protein 1	CTNNBL1	23	-0.14907	11.714	-3.4181	0.013493
Q9UI26	Importin-11	IPO11	23	0.26379	11.038	3.4159	0.013529
O95630	STAM-binding protein	STAMBP	13	-0.12008	10.704	-3.415	0.013544
Q7L099	Protein RUFY3	RUFY3	12	-0.13146	10.126	-3.414	0.013562
Q5VZL5	Zinc finger MYM-type protein 4	ZMYM4	43	0.094781	11.826	3.4106	0.01362
Q8NBJ4	Golgi membrane protein 1	GOLM1	19	0.11109	10.906	3.4072	0.013679
Q15814	Tubulin-specific chaperone C	TBCC	13	-0.10087	9.7763	-3.4053	0.013711
Q96AY3	Peptidyl-prolyl cis-trans isomerase FKBP10	FKBP10	18	0.11888	10.964	3.4048	0.013719
P30533	Alpha-2-macroglobulin receptor-associated protein	LRPAP1	24	-0.090459	11.427	-3.4046	0.013722
P15056	Serine/threonine-protein kinase B-raf	BRAF	5	0.14947	9.189	3.4038	0.013737
Q9BZE1	39S ribosomal protein L37, mitochondrial	MRPL37	20	-0.1542	11.005	-3.4035	0.013742
Q9Y530	ADP-ribose glycohydrolase OARD1	OARD1	4	-0.11431	8.4274	-3.403	0.013751
Q9BRP1	Programmed cell death protein 2-like	PDCD2L	10	-0.13176	10.233	-3.4009	0.013787
Q8TED0	U3 small nucleolar RNA-associated protein 15 homolog	UTP15	23	0.14626	11.465	3.3981	0.013835
P27105	Stomatin	STOM	7	0.12846	9.4062	3.3975	0.013846
Q9UBZ4	DNA-(apurinic or apyrimidinic site) endonuclease 2	APEX2	8	-0.10296	9.8983	-3.3943	0.013901
Q86XK2	F-box only protein 11	FBXO11	15	0.099452	10.148	3.393	0.013924
Q8IWA0	WD repeat-containing protein 75	WDR75	29	0.14964	11.8	3.3894	0.013988
Q8IWA5	Choline transporter-like protein 2	SLC44A2	4	0.51827	7.6165	3.381	0.014136
P30626	Sorcin	SRI	11	-0.090137	11.193	-3.3794	0.014165
P11021	Endoplasmic reticulum chaperone BiP	HSPA5	50	-0.12094	12.023	-3.3788	0.014176
Q49A88	Coiled-coil domain-containing protein 14	CCDC14	10	0.27233	8.5418	3.3783	0.014185
Q96P47	Arf-GAP with GTPase, ANK repeat and PH domain-containing protein 3	AGAP3	12	0.10324	10.184	3.378	0.014191
Q9Y5L0	Transportin-3	TNPO3	29	0.14827	11.91	3.3734	0.014272
Q7Z4H3	5'-deoxynucleotidase HDDC2	HDDC2	13	-0.13843	10.061	-3.3701	0.014331
Q8N1B3	Cyclin-Q	CCNQ	3	0.72154	3.9631	3.3686	0.014359
Q9NXS2	Glutaminyl-peptide cyclotransferase-like protein	QPCTL	5	0.13183	8.6524	3.3665	0.014397
Q96BR5	Cytochrome c oxidase assembly factor 7	COA7	9	-0.33399	10.25	-3.3662	0.014403
Q6NUQ1	RAD50-interacting protein 1	RINT1	16	0.089454	10.924	3.3633	0.014455
Q92614	Unconventional myosin-XVIIIa	MYO18A	45	0.11868	11.439	3.3621	0.014478
Q7Z4Q2	HEAT repeat-containing protein 3	HEATR3	32	0.13199	12.197	3.3609	0.0145
Q9UDY4	DnaJ homolog subfamily B member 4	DNAJB4	8	0.19732	9.9974	3.3595	0.014526
Q9NQP4	Prefoldin subunit 4	PFDN4	7	-0.13251	10.478	-3.3593	0.014528
Q9H999	Pantothenate kinase 3	PANK3	4	0.17205	6.4642	3.3589	0.014536
Q9UKV3	Apoptotic chromatin condensation inducer in the nucleus	ACIN1	52	-0.11037	12.667	-3.3579	0.014554
Q9GZT8	NIF3-like protein 1	NIF3L1	10	-0.16916	9.4983	-3.3561	0.014588
Q9H0W9	Ester hydrolase C11orf54	C11orf54	6	0.12355	8.6113	3.356	0.01459
Q16795	NADH dehydrogenase [ubiquinone] 1 alpha subcomplex subunit 9, mitochondrial	NDUFA9	17	-0.12071	11.096	-3.3517	0.01467
P22314	Ubiquitin-like modifier-activating enzyme 1	UBA1	58	-0.098807	12.331	-3.347	0.014758
O95801	Tetratricopeptide repeat protein 4	TTC4	25	-0.12206	11.765	-3.3468	0.014761
O43719	HIV Tat-specific factor 1	HTATSF1	43	0.11288	11.942	3.3463	0.014771
Q9H9A5	CCR4-NOT transcription complex subunit 10	CNOT10	21	0.13045	11.625	3.3461	0.014774
Q03112	Histone-lysine N-methyltransferase MECOM	MECOM	8	0.17304	9.0641	3.3457	0.014781
Q9BY32	Inosine triphosphate pyrophosphatase	ITPA	11	0.15093	12.16	3.3445	0.014804
Q9NWX6	Probable tRNA(His) guanylyltransferase	THG1L	11	0.13775	10.139	3.3411	0.014867
Q9BRS2	Serine/threonine-protein kinase RIO1	RIOK1	18	-0.15405	11.123	-3.341	0.014869
Q76FK4	Nucleolar protein 8	NOL8	37	0.1021	11.42	3.3398	0.014892
Q9Y672	Dolichyl pyrophosphate Man9GlcNAc2 alpha-1,3-glucosyltransferase	ALG6	4	0.50854	9.9652	3.3355	0.014974
Q6P3W7	SCY1-like protein 2	SCYL2	28	0.10827	11.513	3.3333	0.015014
P60981	Destrin	DSTN	13	0.10384	10.833	3.3311	0.015058
Q58A45	PAN2-PAN3 deadenylation complex subunit PAN3	PAN3	9	0.11899	9.8431	3.3299	0.015081
O43324	Eukaryotic translation elongation factor 1 epsilon-1	EEF1E1	11	0.14835	10.29	3.3283	0.015112
Q9BYG5	Partitioning defective 6 homolog beta	PARD6B	6	-0.10048	9.0667	-3.3251	0.015172
Q9UBM7	7-dehydrocholesterol reductase	DHCR7	9	0.19905	9.9715	3.325	0.015174
P53778	Mitogen-activated protein kinase 12	MAPK12	8	0.13063	8.7261	3.3247	0.01518
Q8WU76	Sec1 family domain-containing protein 2	SCFD2	10	0.11339	9.7064	3.3246	0.015181
Q7Z6K5	Arpin	ARPIN	10	-0.12028	9.8357	-3.3222	0.015228
O15234	Protein CASC3	CASC3	14	0.10246	10.15	3.3217	0.015238
Q9H0K6	Pseudouridylate synthase 7 homolog-like protein	PUS7L	16	0.085436	10.919	3.3209	0.015253
O15321	Transmembrane 9 superfamily member 1	TM9SF1	7	0.17886	9.3321	3.3201	0.015269
Q5VUG0	Scm-like with four MBT domains protein 2	SFMBT2	3	-0.17366	8.4612	-3.3192	0.015286
P62873	Guanine nucleotide-binding protein G(I)/G(S)/G(T) subunit beta-1	GNB1	7	0.10139	10.313	3.3182	0.015306
Q8N1I0	Dedicator of cytokinesis protein 4	DOCK4	9	0.14884	8.5916	3.3179	0.015312
Q8WZA9	Immunity-related GTPase family Q protein	IRGQ	17	-0.11501	10.221	-3.3167	0.015335
Q13325	Interferon-induced protein with tetratricopeptide repeats 5	IFIT5	9	0.19484	9.8756	3.316	0.015348
Q8NEM0	Microcephalin	MCPH1	5	0.1653	8.3803	3.3145	0.015378
Q7L2H7	Eukaryotic translation initiation factor 3 subunit M	EIF3M	16	0.13346	12.577	3.3114	0.015438
Q99595	Mitochondrial import inner membrane translocase subunit Tim17-A	TIMM17A	3	0.10278	8.0027	3.3111	0.015445
Q8NDZ2	SUMO-interacting motif-containing protein 1	SIMC1	13	0.18281	9.7684	3.3076	0.015513
P62857	40S ribosomal protein S28	RPS28	7	-0.17695	9.5259	-3.3016	0.015631
O00221	NF-kappa-B inhibitor epsilon	NFKBIE	4	-0.30747	6.1013	-3.3011	0.015642
O00311	Cell division cycle 7-related protein kinase	CDC7	13	0.13844	9.7567	3.3005	0.015654
O15382	Branched-chain-amino-acid aminotransferase, mitochondrial	BCAT2	15	0.093536	11.199	3.3001	0.015662
Q9NRX5	Serine incorporator 1	SERINC1	5	0.11272	8.4369	3.2998	0.015668
Q9UJU6	Drebrin-like protein	DBNL	16	-0.11082	11.382	-3.298	0.015703
Q9NTJ3	Structural maintenance of chromosomes protein 4	SMC4	78	-0.097416	12.656	-3.298	0.015703
O43768	Alpha-endosulfine	ENSA	15	-0.1337	11.144	-3.2969	0.015725
Q63HN8	E3 ubiquitin-protein ligase RNF213	RNF213	84	0.10137	11.876	3.2953	0.015758
Q8N302	Angiogenic factor with G patch and FHA domains 1	AGGF1	8	0.28201	8.906	3.2942	0.015781
P32856	Syntaxin-2	STX2	7	0.11615	8.8746	3.2938	0.015788
Q9NRZ7	1-acyl-sn-glycerol-3-phosphate acyltransferase gamma	AGPAT3	8	0.11805	9.0258	3.29	0.015865
Q5VT66	Mitochondrial amidoxime-reducing component 1	MTARC1	12	-0.092531	11.038	-3.2888	0.015888
O15063	Granule associated Rac and RHOG effector protein 1	GARRE1	7	0.1646	9.4929	3.2885	0.015896
P19525	Interferon-induced, double-stranded RNA-activated protein kinase	EIF2AK2	15	0.17349	11.779	3.288	0.015906
Q12770	Sterol regulatory element-binding protein cleavage-activating protein	SCAP	10	0.14301	9.3867	3.285	0.015965
Q05823	2-5A-dependent ribonuclease	RNASEL	12	-0.089363	9.5182	-3.2798	0.016073
Q9H0W5	Coiled-coil domain-containing protein 8	CCDC8	17	-0.098485	10.256	-3.2779	0.016112
Q9H2K8	Serine/threonine-protein kinase TAO3	TAOK3	10	-0.089675	9.7478	-3.2733	0.016206
Q6PCB8	Embigin	EMB	4	0.19627	7.7534	3.2722	0.016228
P17010	Zinc finger X-chromosomal protein	ZFX	7	-0.17066	7.5697	-3.2692	0.016291
Q9UJ70	N-acetyl-D-glucosamine kinase	NAGK	10	-0.11695	9.3791	-3.2683	0.016309
Q16864	V-type proton ATPase subunit F	ATP6V1F	7	0.13682	10.549	3.2667	0.016344
P50991	T-complex protein 1 subunit delta	CCT4	40	-0.097098	12.536	-3.2659	0.016361
P41223	Protein BUD31 homolog	BUD31	11	-0.10066	10.207	-3.2652	0.016374
O75419	Cell division control protein 45 homolog	CDC45	15	0.16614	10.548	3.2651	0.016376
O94915	Protein furry homolog-like	FRYL	30	0.15516	11.132	3.2634	0.016413
Q96JJ7	Protein disulfide-isomerase TMX3	TMX3	12	0.15697	10.857	3.2614	0.016454
Q9BTM9	Ubiquitin-related modifier 1	URM1	3	0.56991	6.5581	3.2606	0.016472
Q99487	Platelet-activating factor acetylhydrolase 2, cytoplasmic	PAFAH2	5	0.16662	8.1647	3.2604	0.016475
P23588	Eukaryotic translation initiation factor 4B	EIF4B	33	-0.10049	11.578	-3.2599	0.016487
Q9NR31	GTP-binding protein SAR1a	SAR1A	6	0.16542	10.402	3.2596	0.016493
Q93015	N-alpha-acetyltransferase 80	NAA80	5	-0.11832	8.3765	-3.2589	0.016506
Q9Y6I4	Ubiquitin carboxyl-terminal hydrolase 3	USP3	14	0.12114	10.159	3.2583	0.016519
Q9NYP3	Protein downstream neighbor of Son	DONSON	6	0.15155	8.7049	3.2574	0.016538
Q6NSJ2	Pleckstrin homology-like domain family B member 3	PHLDB3	3	-0.53306	3.1976	-3.2563	0.016563
Q96HC4	PDZ and LIM domain protein 5	PDLIM5	25	-0.11471	11.937	-3.2546	0.016597
Q12873	Chromodomain-helicase-DNA-binding protein 3	CHD3	28	0.14376	10.869	3.2528	0.016636
Q9UHA4	Ragulator complex protein LAMTOR3	LAMTOR3	3	0.22154	8.7642	3.2485	0.016729
Q6N043	Zinc finger protein 280D	ZNF280D	8	0.14619	9.0744	3.2476	0.016747
Q96I51	RCC1-like G exchanging factor-like protein	RCC1L	15	0.12885	10.575	3.2474	0.016753
Q9P2K6	Kelch-like protein 42	KLHL42	3	0.15427	7.1457	3.2426	0.016854
O75818	Ribonuclease P protein subunit p40	RPP40	7	0.098878	10.321	3.2419	0.016871
Q9GZM8	Nuclear distribution protein nudE-like 1	NDEL1	7	0.21546	6.1692	3.2418	0.016872
Q8N9N2	Activating signal cointegrator 1 complex subunit 1	ASCC1	7	-0.098094	9.2955	-3.2394	0.016925
P50748	Kinetochore-associated protein 1	KNTC1	48	0.14436	12.256	3.2391	0.016932
Q9P244	Leucine-rich repeat and fibronectin type III domain-containing protein 1	LRFN1	5	0.12916	7.4011	3.2375	0.016966
Q5NDL2	EGF domain-specific O-linked N-acetylglucosamine transferase	EOGT	8	0.19876	7.8164	3.237	0.016977
O60858	E3 ubiquitin-protein ligase TRIM13	TRIM13	5	-0.10081	8.0842	-3.2368	0.016981
P28715	DNA excision repair protein ERCC-5	ERCC5	12	0.11336	9.3386	3.2359	0.017
Q32NC0	UPF0711 protein C18orf21	C18orf21	7	-0.1076	9.6089	-3.2349	0.017021
P14678	Small nuclear ribonucleoprotein-associated proteins B and B'	SNRPB	12	-0.14943	11.914	-3.2337	0.01705
Q53R41	FAST kinase domain-containing protein 1, mitochondrial	FASTKD1	14	0.15516	9.9245	3.2329	0.017065
Q53ET0	CREB-regulated transcription coactivator 2	CRTC2	6	0.10076	10.135	3.2329	0.017066
Q8NEM2	SHC SH2 domain-binding protein 1	SHCBP1	12	0.12951	9.5932	3.2327	0.017071
Q15070	Mitochondrial inner membrane protein OXA1L	OXA1L	8	0.095063	10.355	3.2282	0.01717
Q9H497	Torsin-3A	TOR3A	8	0.19504	9.8358	3.228	0.017173
O95235	Kinesin-like protein KIF20A	KIF20A	29	0.090041	11.787	3.2279	0.017177
Q15785	Mitochondrial import receptor subunit TOM34	TOMM34	21	-0.11203	11.112	-3.2278	0.017178
O15269	Serine palmitoyltransferase 1	SPTLC1	19	0.10008	11.591	3.2266	0.017205
Q969N2	GPI transamidase component PIG-T	PIGT	11	0.12761	9.6453	3.2264	0.01721
O96005	Cleft lip and palate transmembrane protein 1	CLPTM1	15	0.15613	11.078	3.2232	0.017279
O15145	Actin-related protein 2/3 complex subunit 3	ARPC3	8	-0.24261	9.1406	-3.2231	0.017281
Q86TI2	Dipeptidyl peptidase 9	DPP9	17	0.095101	10.77	3.2223	0.017299
P39060	Collagen alpha-1(XVIII) chain	COL18A1	4	0.11589	7.1903	3.2205	0.017339
O95298	NADH dehydrogenase [ubiquinone] 1 subunit C2	NDUFC2	3	0.10791	9.7477	3.2203	0.017344
O00308	NEDD4-like E3 ubiquitin-protein ligase WWP2	WWP2	7	-0.12609	8.6234	-3.2193	0.017366
Q96RK0	Protein capicua homolog	CIC	7	0.21152	8.2639	3.2191	0.017371
Q8TEA8	D-aminoacyl-tRNA deacylase 1	DTD1	7	0.12423	9.3485	3.2175	0.017408
A0AVF1	Intraflagellar transport protein 56	TTC26	18	0.13379	10.458	3.2098	0.01758
Q9NWT1	p21-activated protein kinase-interacting protein 1	PAK1IP1	15	0.17353	10.714	3.2087	0.017605
P40616	ADP-ribosylation factor-like protein 1	ARL1	11	0.15913	10.468	3.2083	0.017614
P04264	Keratin, type II cytoskeletal 1	KRT1	23	-3.1625	10.701	-3.2073	0.017636
Q53GS9	U4/U6.U5 tri-snRNP-associated protein 2	USP39	24	0.14001	11.224	3.207	0.017644
Q9BTX1	Nucleoporin NDC1	NDC1	14	0.10087	11.604	3.2046	0.017698
Q9Y4A5	Transformation/transcription domain-associated protein	TRRAP	128	0.13227	12.231	3.2036	0.01772
Q8NCW5	NAD(P)H-hydrate epimerase	NAXE	14	-0.2441	11.838	-3.2033	0.017726
Q9BQ67	Glutamate-rich WD repeat-containing protein 1	GRWD1	17	0.08792	11.279	3.2032	0.01773
Q9NZI7	Upstream-binding protein 1	UBP1	8	-0.15469	9.034	-3.203	0.017733
Q5VW36	Focadhesin	FOCAD	21	0.14253	10.899	3.2027	0.017742
Q92925	SWI/SNF-related matrix-associated actin-dependent regulator of chromatin subfamily D member 2	SMARCD2	17	0.086853	11.361	3.2023	0.01775
Q14139	Ubiquitin conjugation factor E4 A	UBE4A	29	0.094043	11.647	3.2014	0.017772
Q9UN81	LINE-1 retrotransposable element ORF1 protein	L1RE1	10	-0.10825	9.7058	-3.1999	0.017805
O95067	G2/mitotic-specific cyclin-B2	CCNB2	12	0.13609	10.21	3.1988	0.017831
Q53GQ0	Very-long-chain 3-oxoacyl-CoA reductase	HSD17B12	18	0.11235	11.656	3.1984	0.01784
Q92890	Ubiquitin recognition factor in ER-associated degradation protein 1	UFD1	15	-0.14548	11.156	-3.1981	0.017846
Q8NCM8	Cytoplasmic dynein 2 heavy chain 1	DYNC2H1	109	0.10374	12.653	3.1981	0.017847
Q96FZ7	Charged multivesicular body protein 6	CHMP6	5	-0.18227	8.8314	-3.1979	0.017851
Q99848	Probable rRNA-processing protein EBP2	EBNA1BP2	18	-0.14379	12.108	-3.1972	0.017867
Q96C19	EF-hand domain-containing protein D2	EFHD2	13	-0.14529	10.323	-3.1971	0.017871
Q8NI77	Kinesin-like protein KIF18A	KIF18A	7	0.10639	8.3681	3.1932	0.01796
P41732	Tetraspanin-7	TSPAN7	3	0.28196	6.4349	3.1929	0.017966
P26572	Alpha-1,3-mannosyl-glycoprotein 2-beta-N-acetylglucosaminyltransferase	MGAT1	4	-0.11999	8.6778	-3.1928	0.017968
O94763	Unconventional prefoldin RPB5 interactor 1	URI1	11	0.099299	9.0213	3.1929	0.017968
Q9P287	BRCA2 and CDKN1A-interacting protein	BCCIP	14	0.13893	10.253	3.1877	0.018087
Q12824	SWI/SNF-related matrix-associated actin-dependent regulator of chromatin subfamily B member 1	SMARCB1	16	0.12801	10.754	3.1862	0.018122
Q9BQ52	Zinc phosphodiesterase ELAC protein 2	ELAC2	32	-0.092947	12.328	-3.1858	0.018133
P46063	ATP-dependent DNA helicase Q1	RECQL	34	0.12398	11.953	3.1828	0.018202
Q8WTV0	Scavenger receptor class B member 1	SCARB1	8	0.2206	9.5868	3.1819	0.018224
Q9BRB3	Phosphatidylinositol N-acetylglucosaminyltransferase subunit Q	PIGQ	3	0.18382	6.6723	3.1815	0.018233
P17482	Homeobox protein Hox-B9	HOXB9	7	-0.13065	9.0511	-3.1813	0.018238
O75845	Lathosterol oxidase	SC5D	4	0.18651	8.0907	3.1803	0.018261
P56282	DNA polymerase epsilon subunit 2	POLE2	10	0.13108	10.055	3.1803	0.018262
Q96MX6	Dynein axonemal assembly factor 10	DNAAF10	13	0.13531	10.096	3.1793	0.018285
Q96QC0	Serine/threonine-protein phosphatase 1 regulatory subunit 10	PPP1R10	32	-0.11791	11.306	-3.1753	0.01838
Q8IVS2	Malonyl-CoA-acyl carrier protein transacylase, mitochondrial	MCAT	14	0.090877	10.039	3.1747	0.018392
Q13107	Ubiquitin carboxyl-terminal hydrolase 4	USP4	17	0.098064	10.696	3.1712	0.018477
Q9HBH1	Peptide deformylase, mitochondrial	PDF	10	-0.12548	9.4068	-3.1709	0.018485
Q9UNN5	FAS-associated factor 1	FAF1	27	-0.085866	11.591	-3.1693	0.018521
Q9NX18	Succinate dehydrogenase assembly factor 2, mitochondrial	SDHAF2	3	-0.31238	6.7713	-3.1682	0.018549
P25963	NF-kappa-B inhibitor alpha	NFKBIA	3	-0.26585	6.1001	-3.1673	0.01857
Q8N3U4	Cohesin subunit SA-2	STAG2	36	0.10413	11.803	3.166	0.018602
Q86Y39	NADH dehydrogenase [ubiquinone] 1 alpha subcomplex subunit 11	NDUFA11	3	0.1781	9.0182	3.1639	0.018651
P55072	Transitional endoplasmic reticulum ATPase	VCP	60	-0.087491	12.644	-3.1638	0.018655
Q8TCG1	Protein CIP2A	CIP2A	43	-0.11092	11.927	-3.1625	0.018685
P16157	Ankyrin-1	ANK1	6	0.13874	7.4496	3.1599	0.018748
Q5VU43	Myomegalin	PDE4DIP	26	-0.091553	11.2	-3.1598	0.018751
Q9GZY4	Cytochrome c oxidase assembly factor 1 homolog	COA1	5	0.13404	8.8783	3.1597	0.018753
Q96AE4	Far upstream element-binding protein 1	FUBP1	30	-0.13463	12.237	-3.1593	0.018764
Q9BQA1	Methylosome protein 50	WDR77	10	0.15285	9.5098	3.1579	0.018798
P53365	Arfaptin-2	ARFIP2	11	-0.11945	10.151	-3.1577	0.018803
Q8IUR0	Trafficking protein particle complex subunit 5	TRAPPC5	7	0.12735	9.1318	3.1571	0.018817
P13798	Acylamino-acid-releasing enzyme	APEH	26	-0.11481	11.207	-3.1562	0.018839
Q8NBN3	Transmembrane protein 87A	TMEM87A	10	0.13664	10.265	3.1558	0.018849
Q9NRF9	DNA polymerase epsilon subunit 3	POLE3	8	-0.21156	9.4516	-3.1548	0.018872
P36896	Activin receptor type-1B	ACVR1B	4	-0.18137	7.9106	-3.1543	0.018885
Q86W92	Liprin-beta-1	PPFIBP1	25	0.10203	10.94	3.1524	0.018931
Q9H1D9	DNA-directed RNA polymerase III subunit RPC6	POLR3F	10	-0.11101	9.8802	-3.1463	0.019081
P13473	Lysosome-associated membrane glycoprotein 2	LAMP2	5	0.22155	7.5092	3.1456	0.019098
Q9GZR1	Sentrin-specific protease 6	SENP6	14	0.10032	9.7998	3.1438	0.019143
Q96SU4	Oxysterol-binding protein-related protein 9	OSBPL9	18	0.095884	10.719	3.1433	0.019154
Q02487	Desmocollin-2	DSC2	15	0.13227	9.8095	3.1431	0.019161
Q8NDD1	Uncharacterized protein C1orf131	C1orf131	14	-0.11471	10.758	-3.1412	0.019207
Q9P2K2	Thioredoxin domain-containing protein 16	TXNDC16	7	0.29337	8.2664	3.1407	0.01922
Q07065	Cytoskeleton-associated protein 4	CKAP4	42	-0.11243	12.407	-3.1404	0.019229
O43488	Aflatoxin B1 aldehyde reductase member 2	AKR7A2	12	-0.28378	11.013	-3.1401	0.019235
Q9UKU0	Long-chain-fatty-acid--CoA ligase 6	ACSL6	9	0.19379	8.5157	3.1388	0.019268
Q5QJE6	Deoxynucleotidyltransferase terminal-interacting protein 2	DNTTIP2	28	-0.082356	11.576	-3.1342	0.019384
Q16533	snRNA-activating protein complex subunit 1	SNAPC1	5	0.15994	7.5911	3.1322	0.019432
P23378	Glycine dehydrogenase (decarboxylating), mitochondrial	GLDC	25	0.096467	11.162	3.1305	0.019476
P46100	Transcriptional regulator ATRX	ATRX	52	0.091501	11.624	3.1298	0.019494
O60888	Protein CutA	CUTA	4	0.1487	10.187	3.1292	0.01951
Q8N1F8	Serine/threonine-protein kinase 11-interacting protein	STK11IP	13	0.099208	10.002	3.1289	0.019516
Q9C0B7	Transport and Golgi organization protein 6 homolog	TANGO6	20	0.1197	10.267	3.1276	0.019549
P22670	MHC class II regulatory factor RFX1	RFX1	13	0.11604	10.519	3.1264	0.01958
P06744	Glucose-6-phosphate isomerase	GPI	21	-0.14504	12.034	-3.1247	0.019623
Q96CU9	FAD-dependent oxidoreductase domain-containing protein 1	FOXRED1	15	0.14095	10.76	3.1244	0.019631
Q96KA5	Cleft lip and palate transmembrane protein 1-like protein	CLPTM1L	9	0.14312	10.931	3.1244	0.019632
Q92922	SWI/SNF complex subunit SMARCC1	SMARCC1	39	0.088852	12.093	3.1233	0.019659
Q8N680	Zinc finger and BTB domain-containing protein 2	ZBTB2	8	0.11674	9.376	3.1219	0.019695
Q8TAT6	Nuclear protein localization protein 4 homolog	NPLOC4	28	0.087388	11.616	3.1215	0.019706
Q9HBH0	Rho-related GTP-binding protein RhoF	RHOF	4	0.25372	7.189	3.12	0.019744
Q9BY67	Cell adhesion molecule 1	CADM1	7	0.20832	10.441	3.1184	0.019786
Q8N5M1	ATP synthase mitochondrial F1 complex assembly factor 2	ATPAF2	10	0.16991	9.6822	3.1171	0.019818
Q04727	Transducin-like enhancer protein 4	TLE4	8	-0.20967	8.6489	-3.116	0.019847
O15381	Nuclear valosin-containing protein-like	NVL	44	-0.080523	12.057	-3.115	0.019873
O75608	Acyl-protein thioesterase 1	LYPLA1	8	-0.1176	10.956	-3.1149	0.019875
Q7Z6J0	E3 ubiquitin-protein ligase SH3RF1	SH3RF1	4	-0.1265	7.3279	-3.1123	0.019943
Q9Y2Q5	Ragulator complex protein LAMTOR2	LAMTOR2	5	0.12855	9.663	3.1122	0.019945
Q9NYL2	Mitogen-activated protein kinase kinase kinase 20	MAP3K20	18	0.089373	10.061	3.1114	0.019966
P0DJ07	Protein PET100 homolog, mitochondrial	PET100	4	0.25099	7.5712	3.1091	0.020025
Q96IZ5	RNA-binding protein 41	RBM41	6	0.16147	8.902	3.1079	0.020057
Q9NZL4	Hsp70-binding protein 1	HSPBP1	18	0.11091	11.453	3.1063	0.020098
Q9NZZ3	Charged multivesicular body protein 5	CHMP5	8	-0.13339	10.314	-3.1044	0.020148
Q9H1P3	Oxysterol-binding protein-related protein 2	OSBPL2	12	0.099969	10.023	3.1026	0.020196
Q9BQE9	B-cell CLL/lymphoma 7 protein family member B	BCL7B	4	0.17588	9.2302	3.1018	0.020216
Q9UI14	Prenylated Rab acceptor protein 1	RABAC1	3	-0.23486	8.181	-3.0993	0.020283
Q9NRR4	Ribonuclease 3	DROSHA	19	0.092986	10.665	3.0991	0.020288
Q9H2H8	Peptidyl-prolyl cis-trans isomerase-like 3	PPIL3	9	-0.11738	10.356	-3.0975	0.02033
P46020	Phosphorylase b kinase regulatory subunit alpha, skeletal muscle isoform	PHKA1	17	0.10199	10.841	3.0971	0.02034
P54920	Alpha-soluble NSF attachment protein	NAPA	22	0.095396	11.327	3.095	0.020397
O75340	Programmed cell death protein 6	PDCD6	10	-0.089463	11.025	-3.0948	0.020402
Q12893	Transmembrane protein 115	TMEM115	8	0.11848	10.092	3.0946	0.020407
P61923	Coatomer subunit zeta-1	COPZ1	5	-0.15346	10.415	-3.0945	0.02041
Q6ZMK1	Cysteine and histidine-rich protein 1	CYHR1	3	0.1709	8.1981	3.0912	0.020497
P46782	40S ribosomal protein S5	RPS5	12	-0.09701	11.622	-3.0906	0.020513
O14965	Aurora kinase A	AURKA	15	-0.086084	10.31	-3.0889	0.020559
O43837	Isocitrate dehydrogenase [NAD] subunit beta, mitochondrial	IDH3B	16	-0.082292	11.578	-3.0874	0.0206
O00505	Importin subunit alpha-4	KPNA3	11	0.085194	10.731	3.086	0.020637
Q9P0T7	Proton-transporting V-type ATPase complex assembly regulator TMEM9	TMEM9	4	0.1875	8.7101	3.0843	0.020682
Q9UIL1	Short coiled-coil protein	SCOC	4	-0.12908	8.1534	-3.0838	0.020697
Q9BTA9	WW domain-containing adapter protein with coiled-coil	WAC	12	0.085497	10.76	3.0824	0.020734
Q9Y2G2	Caspase recruitment domain-containing protein 8	CARD8	3	0.15601	8.8589	3.0768	0.020885
Q9H7B2	Ribosome production factor 2 homolog	RPF2	17	-0.097389	10.781	-3.0763	0.020901
Q92841	Probable ATP-dependent RNA helicase DDX17	DDX17	33	-0.085324	13.008	-3.0745	0.020948
P56545	C-terminal-binding protein 2	CTBP2	11	-0.096956	9.6948	-3.0729	0.020992
P09496	Clathrin light chain A	CLTA	11	-0.14544	10.773	-3.0729	0.020993
Q6UW63	Protein O-glucosyltransferase 2	POGLUT2	12	0.14611	9.9737	3.0727	0.020998
Q96ME1	F-box/LRR-repeat protein 18	FBXL18	12	-0.1094	9.7931	-3.0712	0.021038
O43301	Heat shock 70 kDa protein 12A	HSPA12A	19	0.10293	10.606	3.0709	0.021048
Q99426	Tubulin-folding cofactor B	TBCB	13	-0.11746	10.045	-3.0705	0.021058
Q8IUH4	Palmitoyltransferase ZDHHC13	ZDHHC13	7	0.12435	10.125	3.0696	0.021083
O15111	Inhibitor of nuclear factor kappa-B kinase subunit alpha	CHUK	27	0.12034	11.679	3.0689	0.021102
Q9HC62	Sentrin-specific protease 2	SENP2	8	0.13724	8.9255	3.0689	0.021103
Q9NTI5	Sister chromatid cohesion protein PDS5 homolog B	PDS5B	53	-0.14088	12.742	-3.0673	0.021146
P17858	ATP-dependent 6-phosphofructokinase, liver type	PFKL	25	-0.15356	11.937	-3.0649	0.021212
Q9H7Z7	Prostaglandin E synthase 2	PTGES2	17	-0.12879	10.921	-3.0637	0.021247
P50213	Isocitrate dehydrogenase [NAD] subunit alpha, mitochondrial	IDH3A	19	-0.11629	11.509	-3.0613	0.021313
Q8IYB1	Protein MB21D2	MB21D2	4	-0.12176	8.3345	-3.0611	0.02132
Q99613	Eukaryotic translation initiation factor 3 subunit C	EIF3C	42	-0.11629	12.046	-3.0589	0.021381
Q8IUI8	Cytokine receptor-like factor 3	CRLF3	14	-0.10238	10.599	-3.0585	0.021392
Q9P2Y5	UV radiation resistance-associated gene protein	UVRAG	11	0.14811	8.8985	3.0583	0.021398
Q8WXF0	Serine/arginine-rich splicing factor 12	SRSF12	4	0.18794	7.424	3.0554	0.021477
Q8WXA9	Splicing regulatory glutamine/lysine-rich protein 1	SREK1	12	-0.12586	11.161	-3.0554	0.021479
Q9HD34	LYR motif-containing protein 4	LYRM4	3	0.12084	9.5558	3.0548	0.021495
Q9Y2Z9	Ubiquinone biosynthesis monooxygenase COQ6, mitochondrial	COQ6	6	0.11762	9.2776	3.0546	0.021502
Q9Y547	Intraflagellar transport protein 25 homolog	HSPB11	4	0.33867	8.9413	3.0539	0.021519
Q7Z417	Nuclear fragile X mental retardation-interacting protein 2	NUFIP2	28	-0.093657	11.816	-3.0522	0.021568
Q9Y490	Talin-1	TLN1	121	-0.11075	12.447	-3.0514	0.02159
O94782	Ubiquitin carboxyl-terminal hydrolase 1	USP1	26	0.18828	10.656	3.0507	0.021609
O43639	Cytoplasmic protein NCK2	NCK2	9	0.17136	9.1321	3.0499	0.021633
O00541	Pescadillo homolog	PES1	32	-0.089215	11.947	-3.0499	0.021634
Q5MIZ7	Serine/threonine-protein phosphatase 4 regulatory subunit 3B	PPP4R3B	15	0.14377	10.43	3.0458	0.021749
P48444	Coatomer subunit delta	ARCN1	35	-0.081573	12.329	-3.0451	0.02177
Q5ZPR3	CD276 antigen	CD276	3	-0.090041	8.8076	-3.0433	0.02182
Q8TBE0	Bromo adjacent homology domain-containing 1 protein	BAHD1	4	0.13194	8.2536	3.0433	0.021821
Q9BRA2	Thioredoxin domain-containing protein 17	TXNDC17	6	-0.16356	11.397	-3.0422	0.021853
O14924	Regulator of G-protein signaling 12	RGS12	3	-0.24087	7.2808	-3.0418	0.021865
P55789	FAD-linked sulfhydryl oxidase ALR	GFER	7	-0.093171	9.3691	-3.0414	0.021874
Q9BW27	Nuclear pore complex protein Nup85	NUP85	23	0.11617	11.456	3.0406	0.0219
Q9Y467	Sal-like protein 2	SALL2	8	-0.10638	10.631	-3.0404	0.021905
Q16891	MICOS complex subunit MIC60	IMMT	51	-0.12248	12.184	-3.0403	0.021907
Q9UH17	DNA dC->dU-editing enzyme APOBEC-3B	APOBEC3B	9	0.21888	8.6763	3.0403	0.021908
Q9Y4E6	WD repeat-containing protein 7	WDR7	14	0.12158	9.8661	3.0399	0.02192
Q96RF0	Sorting nexin-18	SNX18	12	-0.11912	9.7497	-3.0378	0.02198
P14618	Pyruvate kinase PKM	PKM	43	-0.084807	13.233	-3.0371	0.021999
Q8N726	Tumor suppressor ARF	CDKN2A	5	-0.11907	9.4635	-3.0371	0.022
Q86UU1	Pleckstrin homology-like domain family B member 1	PHLDB1	13	-0.098748	9.4727	-3.0362	0.022025
P11802	Cyclin-dependent kinase 4	CDK4	17	-0.13198	12.008	-3.0309	0.022178
Q9NQS7	Inner centromere protein	INCENP	27	-0.076852	11.246	-3.0278	0.02227
Q2TAA5	GDP-Man:Man(3)GlcNAc(2)-PP-Dol alpha-1,2-mannosyltransferase	ALG11	7	0.10498	9.4179	3.0273	0.022285
Q8WXF7	Atlastin-1	ATL1	10	0.17886	9.9274	3.0272	0.022285
Q53EZ4	Centrosomal protein of 55 kDa	CEP55	17	-0.12553	11.239	-3.0253	0.022341
P25325	3-mercaptopyruvate sulfurtransferase	MPST	13	-0.11	11.369	-3.0251	0.022348
O15160	DNA-directed RNA polymerases I and III subunit RPAC1	POLR1C	11	-0.080673	11.608	-3.0249	0.022354
Q9H0G5	Nuclear speckle splicing regulatory protein 1	NSRP1	20	-0.10887	11.084	-3.0242	0.022376
P78312	Protein FAM193A	FAM193A	8	0.13412	9.0244	3.0218	0.022444
P49588	Alanine--tRNA ligase, cytoplasmic	AARS1	50	-0.11932	12.37	-3.0214	0.022455
Q9Y6B7	AP-4 complex subunit beta-1	AP4B1	9	0.13683	9.3177	3.0205	0.022484
O75531	Barrier-to-autointegration factor	BANF1	7	-0.19014	10.151	-3.0198	0.022504
Q8TAD4	Zinc transporter 5	SLC30A5	5	0.22867	9.3437	3.0189	0.022531
P58004	Sestrin-2	SESN2	9	0.16124	10.15	3.0187	0.022538
Q7L5N7	Lysophosphatidylcholine acyltransferase 2	LPCAT2	10	0.13504	8.9394	3.0173	0.022578
P52292	Importin subunit alpha-1	KPNA2	24	-0.087029	11.895	-3.017	0.022587
Q9P2E9	Ribosome-binding protein 1	RRBP1	90	-0.099894	12.905	-3.0159	0.022618
Q9UI12	V-type proton ATPase subunit H	ATP6V1H	20	0.10083	11.386	3.0159	0.022619
Q9NVN3	Synembryn-B	RIC8B	9	0.12775	8.5706	3.0153	0.022637
Q9H3K2	Growth hormone-inducible transmembrane protein	GHITM	6	0.16437	9.5313	3.0147	0.022655
P48723	Heat shock 70 kDa protein 13	HSPA13	15	0.28988	9.6613	3.0131	0.022703
P45954	Short/branched chain specific acyl-CoA dehydrogenase, mitochondrial	ACADSB	16	0.10973	11.321	3.013	0.022706
Q13356	RING-type E3 ubiquitin-protein ligase PPIL2	PPIL2	24	0.086689	11.472	3.013	0.022707
Q14995	Nuclear receptor subfamily 1 group D member 2	NR1D2	3	-0.18041	6.599	-3.0127	0.022714
Q93034	Cullin-5	CUL5	38	0.12673	11.676	3.0124	0.022723
Q9UHP3	Ubiquitin carboxyl-terminal hydrolase 25	USP25	15	0.12244	9.9942	3.012	0.022737
Q8IWW6	Rho GTPase-activating protein 12	ARHGAP12	16	0.19998	9.9028	3.0115	0.02275
Q9BVI4	Nucleolar complex protein 4 homolog	NOC4L	19	0.12815	11.363	3.0113	0.022756
P35626	Beta-adrenergic receptor kinase 2	GRK3	4	0.17465	7.3961	3.0108	0.022772
Q9UHI8	A disintegrin and metalloproteinase with thrombospondin motifs 1	ADAMTS1	3	0.33107	7.7827	3.0085	0.022839
Q9UPU5	Ubiquitin carboxyl-terminal hydrolase 24	USP24	64	0.10963	11.812	3.0084	0.022843
O95865	N(G),N(G)-dimethylarginine dimethylaminohydrolase 2	DDAH2	9	-0.10373	10.794	-3.0074	0.022874
Q53H80	Akirin-2	AKIRIN2	6	-0.13412	9.3868	-3.0072	0.02288
Q9H5K3	Protein O-mannose kinase	POMK	6	0.18234	9.5894	3.0061	0.022913
P62993	Growth factor receptor-bound protein 2	GRB2	18	-0.11	11.861	-3.0016	0.023048
Q9ULA0	Aspartyl aminopeptidase	DNPEP	5	0.29645	9.4217	2.9992	0.023122
Q7Z4S6	Kinesin-like protein KIF21A	KIF21A	31	0.080776	11.351	2.9989	0.02313
Q12788	Transducin beta-like protein 3	TBL3	34	0.090181	12.117	2.9988	0.023135
Q9UBQ5	Eukaryotic translation initiation factor 3 subunit K	EIF3K	9	0.086825	11.626	2.9987	0.023136
Q8N300	Small vasohibin-binding protein	SVBP	3	-0.13463	7.8231	-2.9983	0.023149
Q99439	Calponin-2	CNN2	11	-0.16574	9.5736	-2.996	0.023219
Q9H089	Large subunit GTPase 1 homolog	LSG1	21	0.080492	10.822	2.9954	0.023236
Q8N5M4	Tetratricopeptide repeat protein 9C	TTC9C	5	-0.11352	8.5507	-2.9945	0.023266
Q14160	Protein scribble homolog	SCRIB	45	-0.10975	11.795	-2.986	0.023528
Q9NWS8	Required for meiotic nuclear division protein 1 homolog	RMND1	11	0.142	10.841	2.9804	0.023701
Q96JB5	CDK5 regulatory subunit-associated protein 3	CDK5RAP3	18	-0.082259	11.144	-2.9776	0.02379
Q86UY8	5'-nucleotidase domain-containing protein 3	NT5DC3	16	0.13585	10.779	2.9753	0.023861
Q9BWT1	Cell division cycle-associated protein 7	CDCA7	4	-0.16366	8.0925	-2.9734	0.023922
O95336	6-phosphogluconolactonase	PGLS	11	-0.092738	11.672	-2.9728	0.02394
Q16706	Alpha-mannosidase 2	MAN2A1	17	0.11738	10.134	2.9714	0.023983
Q9UK59	Lariat debranching enzyme	DBR1	15	-0.08721	11.104	-2.9697	0.024037
Q16880	2-hydroxyacylsphingosine 1-beta-galactosyltransferase	UGT8	4	-0.1356	7.8597	-2.9694	0.024047
Q96BD8	Spindle and kinetochore-associated protein 1	SKA1	6	0.14211	9.8141	2.9693	0.02405
Q8NCH0	Carbohydrate sulfotransferase 14	CHST14	6	-0.13014	8.8	-2.9692	0.024053
Q96RS6	NudC domain-containing protein 1	NUDCD1	16	0.11222	10.57	2.9682	0.024084
O43809	Cleavage and polyadenylation specificity factor subunit 5	NUDT21	16	0.11624	11.465	2.9665	0.02414
Q9H1B5	Xylosyltransferase 2	XYLT2	4	0.12692	8.9346	2.9645	0.024205
Q9BUL8	Programmed cell death protein 10	PDCD10	9	0.084349	10.284	2.9641	0.024216
Q9NUB1	Acetyl-coenzyme A synthetase 2-like, mitochondrial	ACSS1	14	0.15518	10.521	2.964	0.024219
Q9NWM3	CUE domain-containing protein 1	CUEDC1	3	-0.18433	7.0043	-2.9636	0.024231
O15067	Phosphoribosylformylglycinamidine synthase	PFAS	44	-0.10468	11.797	-2.9629	0.024254
Q9NYS0	NF-kappa-B inhibitor-interacting Ras-like protein 1	NKIRAS1	3	-0.10035	9.2118	-2.9625	0.024267
P13612	Integrin alpha-4	ITGA4	3	0.2263	6.4941	2.9618	0.02429
Q8WXE0	Caskin-2	CASKIN2	20	-0.092129	10.538	-2.9585	0.024397
Q9UDW3	Zinc finger matrin-type protein 5	ZMAT5	6	0.1271	7.8665	2.9578	0.024418
Q5SWX8	Protein odr-4 homolog	ODR4	17	0.11342	9.7531	2.956	0.024476
Q9UBV2	Protein sel-1 homolog 1	SEL1L	15	0.1484	10.232	2.9554	0.024498
Q8NBI6	Xyloside xylosyltransferase 1	XXYLT1	11	0.12482	10.52	2.9534	0.024562
Q92902	Hermansky-Pudlak syndrome 1 protein	HPS1	4	0.14967	8.4461	2.9524	0.024594
Q8IY17	Patatin-like phospholipase domain-containing protein 6	PNPLA6	14	0.08937	9.5518	2.9518	0.024612
Q8N370	Large neutral amino acids transporter small subunit 4	SLC43A2	3	0.17631	8.2109	2.9504	0.02466
Q4VC31	Protein MIX23	MIX23	6	-0.1004	11.162	-2.9498	0.024678
Q14703	Membrane-bound transcription factor site-1 protease	MBTPS1	6	0.13613	7.469	2.9494	0.024691
P21266	Glutathione S-transferase Mu 3	GSTM3	16	0.12868	10.871	2.9474	0.024756
Q6ZN17	Protein lin-28 homolog B	LIN28B	9	-0.15174	9.7852	-2.9465	0.024785
Q13535	Serine/threonine-protein kinase ATR	ATR	32	0.12764	11.013	2.9447	0.024846
P36578	60S ribosomal protein L4	RPL4	38	-0.087779	11.957	-2.9445	0.024853
P42695	Condensin-2 complex subunit D3	NCAPD3	43	0.096612	12.513	2.9393	0.025024
Q13867	Bleomycin hydrolase	BLMH	12	-0.23545	10.026	-2.9346	0.02518
Q9UNI6	Dual specificity protein phosphatase 12	DUSP12	14	-0.083325	10.143	-2.9346	0.025181
Q9H6S0	3'-5' RNA helicase YTHDC2	YTHDC2	47	0.089884	11.502	2.9341	0.025199
Q5TA45	Integrator complex subunit 11	INTS11	15	0.092341	10.786	2.934	0.025199
Q9H6Z4	Ran-binding protein 3	RANBP3	21	0.12204	11.106	2.9317	0.025277
Q13362	Serine/threonine-protein phosphatase 2A 56 kDa regulatory subunit gamma isoform	PPP2R5C	7	0.14075	8.9138	2.9317	0.025278
O95721	Synaptosomal-associated protein 29	SNAP29	15	-0.13705	10.402	-2.9288	0.025373
Q9UII4	E3 ISG15--protein ligase HERC5	HERC5	19	0.1455	10.845	2.9282	0.025395
Q01664	Transcription factor AP-4	TFAP4	11	-0.098536	9.8149	-2.9275	0.02542
Q9BXF6	Rab11 family-interacting protein 5	RAB11FIP5	14	0.089209	10.207	2.9273	0.025424
P47974	mRNA decay activator protein ZFP36L2	ZFP36L2	9	0.090158	10.188	2.9266	0.025449
Q5T6V5	Queuosine salvage protein	C9orf64	19	0.15728	10.531	2.9248	0.025511
Q9Y3A5	Ribosome maturation protein SBDS	SBDS	20	0.11571	11.73	2.9247	0.025512
Q9NVP2	Histone chaperone ASF1B	ASF1B	5	0.13526	8.2991	2.9245	0.02552
Q9BVT8	Transmembrane and ubiquitin-like domain-containing protein 1	TMUB1	3	0.11643	7.8696	2.923	0.025572
Q5JWR5	Protein dopey-1	DOP1A	6	0.16296	7.9729	2.9203	0.025662
Q9NVV0	Trimeric intracellular cation channel type B	TMEM38B	5	0.1004	8.8711	2.9197	0.025683
P51970	NADH dehydrogenase [ubiquinone] 1 alpha subcomplex subunit 8	NDUFA8	4	0.23966	9.1943	2.9191	0.025703
Q9Y620	DNA repair and recombination protein RAD54B	RAD54B	16	0.10158	9.9303	2.9187	0.025717
Q8WTP8	Apoptosis-enhancing nuclease	AEN	4	0.12665	8.3794	2.9186	0.025719
Q5T4S7	E3 ubiquitin-protein ligase UBR4	UBR4	139	0.10896	13.153	2.9167	0.025784
Q5XUX1	F-box/WD repeat-containing protein 9	FBXW9	5	0.10527	8.1665	2.9155	0.025827
Q7Z3U7	Protein MON2 homolog	MON2	40	0.11445	11.624	2.9148	0.02585
O14745	Na(+)/H(+) exchange regulatory cofactor NHE-RF1	SLC9A3R1	20	-0.085054	11.751	-2.9147	0.025852
Q9H869	YY1-associated protein 1	YY1AP1	5	0.17163	7.0716	2.9144	0.025865
P61009	Signal peptidase complex subunit 3	SPCS3	5	0.16527	9.7604	2.9129	0.025916
Q86TU7	Actin-histidine N-methyltransferase	SETD3	26	0.10258	10.702	2.9128	0.02592
Q92667	A-kinase anchor protein 1, mitochondrial	AKAP1	36	0.080425	12.284	2.9043	0.026213
Q8N9T8	Protein KRI1 homolog	KRI1	23	-0.10781	11.639	-2.9043	0.026214
Q9UHY1	Nuclear receptor-binding protein	NRBP1	14	0.15034	10.074	2.9041	0.02622
Q9H074	Polyadenylate-binding protein-interacting protein 1	PAIP1	14	0.13284	10.536	2.9039	0.026225
Q96Q05	Trafficking protein particle complex subunit 9	TRAPPC9	20	0.11297	10.919	2.9035	0.026242
P69849	Nodal modulator 3	NOMO3	3	0.10845	8.2648	2.9031	0.026256
O60921	Checkpoint protein HUS1	HUS1	8	0.17993	9.8378	2.903	0.026258
Q6YHU6	Thyroid adenoma-associated protein	THADA	44	0.11566	11.911	2.9029	0.026263
Q9UIF9	Bromodomain adjacent to zinc finger domain protein 2A	BAZ2A	36	0.1014	11.021	2.9025	0.026276
Q6TFL4	Kelch-like protein 24	KLHL24	3	0.10777	6.6551	2.9018	0.026302
Q8N0X7	Spartin	SPART	24	-0.085639	11.297	-2.8993	0.02639
Q7Z2W4	Zinc finger CCCH-type antiviral protein 1	ZC3HAV1	42	0.081742	12.413	2.8981	0.02643
Q9Y6A4	Cilia- and flagella-associated protein 20	CFAP20	8	0.11417	9.8369	2.8942	0.026569
Q9C0B5	Palmitoyltransferase ZDHHC5	ZDHHC5	8	0.16157	8.776	2.8931	0.026606
Q8N5V2	Ephexin-1	NGEF	4	0.25274	8.9644	2.8911	0.026676
Q9Y4Z0	U6 snRNA-associated Sm-like protein LSm4	LSM4	5	-0.14493	10.281	-2.8897	0.026727
Q8WY22	BRI3-binding protein	BRI3BP	4	0.12084	9.4262	2.8897	0.026728
P60866	40S ribosomal protein S20	RPS20	8	-0.097642	10.728	-2.8878	0.026796
Q9NQZ2	Something about silencing protein 10	UTP3	14	0.11245	10.82	2.8877	0.026799
Q7Z494	Nephrocystin-3	NPHP3	9	0.16749	7.3928	2.8868	0.026831
Q7Z2E3	Aprataxin	APTX	9	0.12195	10.895	2.8865	0.026842
Q96CS2	HAUS augmin-like complex subunit 1	HAUS1	11	-0.1193	9.6141	-2.8862	0.026853
Q6NUQ4	Transmembrane protein 214	TMEM214	19	0.101	11.593	2.8834	0.026952
Q15853	Upstream stimulatory factor 2	USF2	6	-0.19577	8.902	-2.883	0.026966
Q99805	Transmembrane 9 superfamily member 2	TM9SF2	9	0.23423	10.362	2.8826	0.026981
P31323	cAMP-dependent protein kinase type II-beta regulatory subunit	PRKAR2B	11	0.081373	10.134	2.8816	0.027018
Q8N1G4	Leucine-rich repeat-containing protein 47	LRRC47	21	-0.09938	11.579	-2.8805	0.027057
Q5JTJ3	Cytochrome c oxidase assembly factor 6 homolog	COA6	4	0.17791	9.5069	2.8798	0.02708
Q9P0L2	Serine/threonine-protein kinase MARK1	MARK1	8	0.10973	8.448	2.8793	0.027101
Q8WWQ0	PH-interacting protein	PHIP	43	0.089264	11.335	2.8787	0.027123
Q8IXQ3	Uncharacterized protein C9orf40	C9orf40	7	-0.1096	9.4234	-2.8783	0.027135
P48436	Transcription factor SOX-9	SOX9	3	0.37719	5.5221	2.8781	0.027145
P46779	60S ribosomal protein L28	RPL28	12	-0.10062	12.193	-2.8754	0.027242
Q9UBB6	Neurochondrin	NCDN	19	0.097895	10.082	2.8751	0.027251
Q96P70	Importin-9	IPO9	28	0.10352	11.349	2.8749	0.027261
Q13123	Protein Red	IK	29	-0.083578	12.024	-2.8724	0.027349
Q15528	Mediator of RNA polymerase II transcription subunit 22	MED22	4	-0.16497	8.179	-2.8709	0.027403
Q5F1R6	DnaJ homolog subfamily C member 21	DNAJC21	12	0.079318	10.798	2.8709	0.027403
Q9Y3B9	RRP15-like protein	RRP15	14	-0.1066	9.861	-2.8695	0.027455
P63172	Dynein light chain Tctex-type 1	DYNLT1	3	0.12155	9.1037	2.8691	0.027472
O95453	Poly(A)-specific ribonuclease PARN	PARN	27	0.075837	12.083	2.8689	0.027479
Q12841	Follistatin-related protein 1	FSTL1	9	-0.091541	9.3889	-2.8689	0.02748
P49006	MARCKS-related protein	MARCKSL1	9	-0.088889	12.021	-2.8675	0.027529
P09972	Fructose-bisphosphate aldolase C	ALDOC	13	-0.086571	11.113	-2.8628	0.027702
P49914	5-formyltetrahydrofolate cyclo-ligase	MTHFS	6	0.12442	9.7661	2.8608	0.027776
O60239	SH3 domain-binding protein 5	SH3BP5	5	0.1927	7.2944	2.8599	0.027811
Q9HAS0	Protein Njmu-R1	C17orf75	17	0.07663	11.445	2.8596	0.02782
Q9NRX4	14 kDa phosphohistidine phosphatase	PHPT1	7	0.13077	8.7205	2.8582	0.027873
Q13370	cGMP-inhibited 3',5'-cyclic phosphodiesterase B	PDE3B	10	0.075674	9.1257	2.8575	0.027897
P61769	Beta-2-microglobulin	B2M	3	-0.089568	10.095	-2.8537	0.028039
Q9BRJ7	Tudor-interacting repair regulator protein	NUDT16L1	10	-0.090712	10.939	-2.8492	0.028208
Q9UJY4	ADP-ribosylation factor-binding protein GGA2	GGA2	14	0.077884	10.062	2.8488	0.028225
Q9NZJ4	Sacsin	SACS	46	0.083595	11.601	2.8486	0.028232
P68402	Platelet-activating factor acetylhydrolase IB subunit alpha2	PAFAH1B2	4	-0.11763	9.7731	-2.8474	0.02828
O60884	DnaJ homolog subfamily A member 2	DNAJA2	21	0.08741	12.21	2.8472	0.028287
O75182	Paired amphipathic helix protein Sin3b	SIN3B	15	0.16573	9.3203	2.8472	0.028287
Q7L0Y3	tRNA methyltransferase 10 homolog C	TRMT10C	28	0.10864	12.362	2.847	0.028291
Q16762	Thiosulfate sulfurtransferase	TST	8	0.098139	8.9592	2.8449	0.028374
Q9Y6X3	MAU2 chromatid cohesion factor homolog	MAU2	9	0.18376	9.5462	2.8442	0.0284
Q9NWB6	Arginine and glutamate-rich protein 1	ARGLU1	8	-0.13247	8.6082	-2.8409	0.028523
Q9NQ89	Protein C12orf4	C12orf4	3	-0.27614	4.6536	-2.8408	0.02853
Q9H0U3	Magnesium transporter protein 1	MAGT1	9	0.12989	10.367	2.8383	0.028625
Q99442	Translocation protein SEC62	SEC62	6	-0.10524	10.312	-2.8376	0.028652
P62910	60S ribosomal protein L32	RPL32	9	0.1341	11.692	2.836	0.028712
O00628	Peroxisomal targeting signal 2 receptor	PEX7	4	0.14979	8.4492	2.8356	0.028726
Q8TCG2	Phosphatidylinositol 4-kinase type 2-beta	PI4K2B	5	-0.16733	9.41	-2.8349	0.028756
Q2M2Z5	Centrosomal protein kizuna	KIZ	6	-0.10181	7.7186	-2.8338	0.028797
Q12972	Nuclear inhibitor of protein phosphatase 1	PPP1R8	12	-0.075244	10.934	-2.8337	0.028802
Q9UMX0	Ubiquilin-1	UBQLN1	8	-0.15448	10.863	-2.833	0.028827
Q9NYH9	U3 small nucleolar RNA-associated protein 6 homolog	UTP6	32	0.12718	11.803	2.832	0.028866
Q9UMS0	NFU1 iron-sulfur cluster scaffold homolog, mitochondrial	NFU1	6	-0.088884	9.6511	-2.8314	0.02889
Q9NP73	Putative bifunctional UDP-N-acetylglucosamine transferase and deubiquitinase ALG13	ALG13	9	-0.088405	9.7124	-2.831	0.028904
Q99798	Aconitate hydratase, mitochondrial	ACO2	39	0.12038	12.355	2.8286	0.028997
P62495	Eukaryotic peptide chain release factor subunit 1	ETF1	24	0.098737	11.954	2.8283	0.029009
O75298	Reticulon-2	RTN2	3	0.17826	9.1107	2.8283	0.029009
Q9H981	Actin-related protein 8	ACTR8	19	0.077682	10.918	2.8245	0.029156
P47914	60S ribosomal protein L29	RPL29	7	-0.13949	11.92	-2.8245	0.029157
O14662	Syntaxin-16	STX16	7	0.14452	8.8438	2.8234	0.029202
P60174	Triosephosphate isomerase	TPI1	21	-0.10833	13.353	-2.823	0.029218
Q96CN5	Leucine-rich repeat-containing protein 45	LRRC45	4	0.198	7.5801	2.8205	0.029313
Q6ZSZ5	Rho guanine nucleotide exchange factor 18	ARHGEF18	22	-0.073776	11.3	-2.8203	0.029321
Q92797	Symplekin	SYMPK	47	0.086166	12.242	2.8197	0.029346
Q6Y1H2	Very-long-chain (3R)-3-hydroxyacyl-CoA dehydratase 2	HACD2	4	0.16398	8.6573	2.8194	0.029358
Q9NTM9	Copper homeostasis protein cutC homolog	CUTC	9	-0.099383	9.8719	-2.8192	0.029365
Q9UKK6	NTF2-related export protein 1	NXT1	3	0.10936	8.7289	2.8183	0.029399
Q15758	Neutral amino acid transporter B(0)	SLC1A5	13	-0.097133	11.231	-2.8173	0.02944
O75348	V-type proton ATPase subunit G 1	ATP6V1G1	6	-0.11076	8.4765	-2.8158	0.029498
Q70IA6	MOB kinase activator 2	MOB2	6	0.07717	9.3753	2.8146	0.029546
Q9BUE0	Mediator of RNA polymerase II transcription subunit 18	MED18	6	0.11725	9.4267	2.8125	0.029628
O15297	Protein phosphatase 1D	PPM1D	6	0.097454	9.4738	2.8118	0.029657
Q9UBF2	Coatomer subunit gamma-2	COPG2	30	0.10052	11.531	2.8116	0.029667
Q96EB1	Elongator complex protein 4	ELP4	11	0.08262	9.4991	2.8106	0.029704
Q9Y3T9	Nucleolar complex protein 2 homolog	NOC2L	23	0.13116	12.018	2.8091	0.029764
P38435	Vitamin K-dependent gamma-carboxylase	GGCX	11	0.14518	9.4678	2.8088	0.029776
P55210	Caspase-7	CASP7	11	-0.076306	10.829	-2.8069	0.029854
Q96EY7	Pentatricopeptide repeat domain-containing protein 3, mitochondrial	PTCD3	31	0.084731	11.349	2.8058	0.029899
Q92620	Pre-mRNA-splicing factor ATP-dependent RNA helicase PRP16	DHX38	45	0.082373	11.914	2.8046	0.029946
Q9HD47	Ran guanine nucleotide release factor	RANGRF	6	-0.13745	9.7059	-2.8041	0.029964
Q9H173	Nucleotide exchange factor SIL1	SIL1	8	0.099708	9.8258	2.8031	0.030008
Q96E09	PPP2R1A-PPP2R2A-interacting phosphatase regulator 1	PABIR1	5	-0.11577	8.5721	-2.8019	0.030054
Q5QJ74	Tubulin-specific chaperone cofactor E-like protein	TBCEL	9	0.11242	8.388	2.8004	0.030114
O15294	UDP-N-acetylglucosamine--peptide N-acetylglucosaminyltransferase 110 kDa subunit	OGT	42	-0.081789	12.541	-2.7998	0.030139
Q9H2J4	Phosducin-like protein 3	PDCL3	11	-0.076554	10.765	-2.7998	0.03014
Q92572	AP-3 complex subunit sigma-1	AP3S1	7	-0.085115	10.043	-2.7993	0.030161
Q9BRT3	Migration and invasion enhancer 1	MIEN1	4	-0.11664	8.357	-2.7979	0.030215
Q12906	Interleukin enhancer-binding factor 3	ILF3	38	-0.083463	11.89	-2.7971	0.030247
Q92625	Ankyrin repeat and SAM domain-containing protein 1A	ANKS1A	17	0.090525	10.58	2.7948	0.030342
O00233	26S proteasome non-ATPase regulatory subunit 9	PSMD9	10	-0.12824	11.003	-2.7939	0.03038
P78527	DNA-dependent protein kinase catalytic subunit	PRKDC	240	0.21085	12.291	2.7937	0.030386
Q9H9S3	Protein transport protein Sec61 subunit alpha isoform 2	SEC61A2	3	0.3034	6.7449	2.7935	0.030394
Q96C86	m7GpppX diphosphatase	DCPS	15	-0.11081	11.887	-2.7918	0.030463
O75843	AP-1 complex subunit gamma-like 2	AP1G2	9	0.10408	9.6962	2.7903	0.030528
Q9Y2S6	Translation machinery-associated protein 7	TMA7	4	-0.15252	9.0025	-2.7882	0.030613
Q9Y4B4	Helicase ARIP4	RAD54L2	32	0.085104	11.596	2.7875	0.030643
P56181	NADH dehydrogenase [ubiquinone] flavoprotein 3, mitochondrial	NDUFV3	3	0.14293	9.4491	2.7862	0.030694
O75143	Autophagy-related protein 13	ATG13	3	-0.12498	8.0057	-2.7861	0.030698
Q13459	Unconventional myosin-IXb	MYO9B	30	0.10187	11.065	2.7855	0.030725
P30519	Heme oxygenase 2	HMOX2	20	-0.082193	11.465	-2.7852	0.030735
Q8IZC4	Rhotekin-2	RTKN2	6	0.10041	9.6018	2.7852	0.030735
Q96RL7	Vacuolar protein sorting-associated protein 13A	VPS13A	44	0.14774	11.599	2.7851	0.030738
O15270	Serine palmitoyltransferase 2	SPTLC2	16	0.15549	10.534	2.7849	0.030747
Q719H9	BTB/POZ domain-containing protein KCTD1	KCTD1	3	0.2748	7.1262	2.784	0.030787
Q15032	R3H domain-containing protein 1	R3HDM1	9	0.14886	8.4598	2.7835	0.030807
Q96F86	Enhancer of mRNA-decapping protein 3	EDC3	18	-0.10764	11.749	-2.7828	0.030836
Q9BRQ0	Pygopus homolog 2	PYGO2	3	-0.11457	8.3954	-2.7802	0.030944
Q06481	Amyloid beta precursor like protein 2	APLP2	15	0.098794	10.408	2.779	0.030992
Q01650	Large neutral amino acids transporter small subunit 1	SLC7A5	6	0.12765	8.9805	2.7787	0.031004
O75061	Putative tyrosine-protein phosphatase auxilin	DNAJC6	6	0.084617	9.4163	2.7768	0.031084
Q9BY77	Polymerase delta-interacting protein 3	POLDIP3	24	-0.092325	11.852	-2.7763	0.031105
Q96JK2	DDB1- and CUL4-associated factor 5	DCAF5	16	0.094275	10.186	2.7759	0.031124
O76080	AN1-type zinc finger protein 5	ZFAND5	10	-0.11933	10.362	-2.7756	0.031134
Q9NWY4	Histone PARylation factor 1	HPF1	14	0.080648	10.672	2.7735	0.031224
Q9Y2G5	GDP-fucose protein O-fucosyltransferase 2	POFUT2	8	0.23331	8.1424	2.7717	0.0313
Q13315	Serine-protein kinase ATM	ATM	39	0.080956	11.073	2.7702	0.03136
Q5VUM1	Succinate dehydrogenase assembly factor 4, mitochondrial	SDHAF4	3	0.36819	6.6257	2.7699	0.031374
Q92990	Glomulin	GLMN	21	0.12366	11.525	2.768	0.031456
Q96H20	Vacuolar-sorting protein SNF8	SNF8	10	0.11624	11.209	2.7678	0.031463
Q15345	Leucine-rich repeat-containing protein 41	LRRC41	15	0.094584	10.312	2.7673	0.031485
Q86U28	Iron-sulfur cluster assembly 2 homolog, mitochondrial	ISCA2	9	-0.24848	10.156	-2.7656	0.031557
P51580	Thiopurine S-methyltransferase	TPMT	14	-0.092219	11.351	-2.7621	0.031707
Q15599	Na(+)/H(+) exchange regulatory cofactor NHE-RF2	SLC9A3R2	16	-0.095071	10.49	-2.7606	0.031771
P50579	Methionine aminopeptidase 2	METAP2	20	-0.18761	12.255	-2.7597	0.03181
Q6DN90	IQ motif and SEC7 domain-containing protein 1	IQSEC1	13	-0.069661	9.7273	-2.7595	0.031817
Q9NRG4	N-lysine methyltransferase SMYD2	SMYD2	7	0.15279	9.5242	2.7589	0.031843
Q8IYB7	DIS3-like exonuclease 2	DIS3L2	17	-0.129	9.9314	-2.7588	0.031845
O95568	Histidine protein methyltransferase 1 homolog	METTL18	9	0.092114	9.4658	2.7582	0.031873
Q96KR1	Zinc finger RNA-binding protein	ZFR	47	-0.090324	11.94	-2.7573	0.031912
Q86UP2	Kinectin	KTN1	106	-0.078246	12.436	-2.7572	0.031916
P50219	Motor neuron and pancreas homeobox protein 1	MNX1	5	0.081526	8.8455	2.7571	0.031919
Q9C005	Protein dpy-30 homolog	DPY30	6	-0.17252	10.306	-2.7567	0.031938
Q03252	Lamin-B2	LMNB2	43	-0.11067	11.219	-2.7565	0.031947
Q14527	Helicase-like transcription factor	HLTF	50	-0.080406	11.915	-2.7563	0.031953
Q9BXS4	Transmembrane protein 59	TMEM59	3	-0.11673	7.8486	-2.7562	0.031957
Q8IVH2	Forkhead box protein P4	FOXP4	12	0.096245	9.7905	2.7562	0.031958
P61927	60S ribosomal protein L37	RPL37	7	-0.14811	9.8988	-2.7558	0.031976
Q96BT7	Alkylated DNA repair protein alkB homolog 8	ALKBH8	13	-0.080613	10.096	-2.755	0.032011
Q9BPZ7	Target of rapamycin complex 2 subunit MAPKAP1	MAPKAP1	4	0.12199	7.6785	2.7547	0.032022
Q8TF76	Serine/threonine-protein kinase haspin	HASPIN	11	-0.079624	9.8892	-2.7522	0.032132
Q8IVW6	AT-rich interactive domain-containing protein 3B	ARID3B	17	0.12842	10.143	2.7521	0.032136
Q9NX63	MICOS complex subunit MIC19	CHCHD3	15	-0.091423	11.77	-2.7518	0.03215
Q96T23	Remodeling and spacing factor 1	RSF1	49	-0.088534	12.477	-2.7517	0.032155
P42345	Serine/threonine-protein kinase mTOR	MTOR	68	0.1053	12.237	2.7516	0.03216
Q96JG8	Melanoma-associated antigen D4	MAGED4	10	-0.087533	10.483	-2.7471	0.032353
Q4VC05	B-cell CLL/lymphoma 7 protein family member A	BCL7A	6	-0.076856	9.3075	-2.7469	0.032363
P22061	Protein-L-isoaspartate(D-aspartate) O-methyltransferase	PCMT1	14	-0.08538	10.763	-2.7443	0.032477
Q5JTW2	Centrosomal protein of 78 kDa	CEP78	13	-0.082958	9.8361	-2.7442	0.032481
Q16881	Thioredoxin reductase 1, cytoplasmic	TXNRD1	26	-0.13355	11.592	-2.7437	0.0325
P54819	Adenylate kinase 2, mitochondrial	AK2	20	-0.094938	11.872	-2.7436	0.032505
Q8N9B5	Junction-mediating and -regulatory protein	JMY	13	0.17589	9.124	2.7434	0.032516
Q96DH6	RNA-binding protein Musashi homolog 2	MSI2	8	0.15251	10.932	2.7429	0.032538
Q8IUD2	ELKS/Rab6-interacting/CAST family member 1	ERC1	35	0.098821	11.704	2.7427	0.032547
Q8N488	RING1 and YY1-binding protein	RYBP	6	0.1055	9.8418	2.7413	0.032606
P0C1Z6	TCF3 fusion partner	TFPT	3	0.18254	6.4199	2.7409	0.032627
Q5JWF2	Guanine nucleotide-binding protein G(s) subunit alpha isoforms XLas	GNAS	14	0.083026	10.871	2.7399	0.032671
Q13838	Spliceosome RNA helicase DDX39B	DDX39B	16	-0.09488	11.674	-2.7395	0.032688
Q7L2K0	Tubulin epsilon and delta complex protein 2	TEDC2	8	0.1097	9.438	2.7384	0.032734
O75688	Protein phosphatase 1B	PPM1B	12	-0.11508	10.338	-2.7352	0.032877
O95379	Tumor necrosis factor alpha-induced protein 8	TNFAIP8	5	0.17058	8.3723	2.7343	0.032918
Q96DG6	Carboxymethylenebutenolidase homolog	CMBL	10	0.095324	10.095	2.734	0.032929
Q9NW08	DNA-directed RNA polymerase III subunit RPC2	POLR3B	37	-0.076705	12.042	-2.7331	0.032971
O95273	Cyclin-D1-binding protein 1	CCNDBP1	6	0.26674	7.3717	2.7309	0.033069
Q8IZA0	Dyslexia-associated protein KIAA0319-like protein	KIAA0319L	10	0.086919	9.3609	2.7306	0.033082
P84085	ADP-ribosylation factor 5	ARF5	6	0.094652	10.251	2.7305	0.033089
Q9NXF8	Palmitoyltransferase ZDHHC7	ZDHHC7	3	0.19451	6.5992	2.7299	0.033115
Q15678	Tyrosine-protein phosphatase non-receptor type 14	PTPN14	7	0.153	8.5514	2.7295	0.033133
P42898	Methylenetetrahydrofolate reductase	MTHFR	9	0.17129	9.4995	2.729	0.033152
Q8WWC4	m-AAA protease-interacting protein 1, mitochondrial	MAIP1	7	-0.26573	9.5509	-2.728	0.033197
P16260	Graves disease carrier protein	SLC25A16	3	0.21104	6.8534	2.7271	0.033241
O15439	ATP-binding cassette sub-family C member 4	ABCC4	27	0.10265	11.055	2.726	0.033286
Q9H583	HEAT repeat-containing protein 1	HEATR1	75	0.10181	12.581	2.7229	0.033427
Q6RW13	Type-1 angiotensin II receptor-associated protein	AGTRAP	4	0.12828	9.0958	2.722	0.033471
P46939	Utrophin	UTRN	119	0.0723	13.179	2.7217	0.033481
P54098	DNA polymerase subunit gamma-1	POLG	32	0.079176	10.552	2.7216	0.033487
Q14997	Proteasome activator complex subunit 4	PSME4	32	0.080409	11.77	2.7216	0.033488
Q9NU22	Midasin	MDN1	169	0.097138	12.085	2.7216	0.033488
Q9UPR0	Inactive phospholipase C-like protein 2	PLCL2	11	0.13966	9.4604	2.7214	0.033495
P18615	Negative elongation factor E	NELFE	19	-0.077724	11.672	-2.7195	0.033581
Q96EV8	Dysbindin	DTNBP1	7	-0.079501	10.511	-2.7185	0.033628
P52564	Dual specificity mitogen-activated protein kinase kinase 6	MAP2K6	10	0.16395	9.7354	2.7184	0.033631
P12235	ADP/ATP translocase 1	SLC25A4	4	0.30814	10.138	2.7179	0.033656
O94953	Lysine-specific demethylase 4B	KDM4B	12	0.10669	9.5431	2.713	0.033878
P04062	Lysosomal acid glucosylceramidase	GBA	13	-0.093553	10.494	-2.7125	0.033902
Q9BR77	Coiled-coil domain-containing protein 77	CCDC77	8	-0.13506	9.3578	-2.7113	0.033957
O14497	AT-rich interactive domain-containing protein 1A	ARID1A	46	0.091832	12.452	2.7106	0.033989
O95777	U6 snRNA-associated Sm-like protein LSm8	LSM8	4	-0.10621	9.7979	-2.71	0.034018
O76021	Ribosomal L1 domain-containing protein 1	RSL1D1	39	-0.08571	12.824	-2.7096	0.034033
Q8NEL9	Phospholipase DDHD1	DDHD1	8	0.11097	8.888	2.7096	0.034035
Q03701	CCAAT/enhancer-binding protein zeta	CEBPZ	41	0.091272	11.759	2.709	0.034062
Q7L523	Ras-related GTP-binding protein A	RRAGA	9	0.17316	9.0636	2.7075	0.034133
Q9BVS4	Serine/threonine-protein kinase RIO2	RIOK2	16	0.11293	10.964	2.7055	0.034223
O43822	Cilia- and flagella-associated protein 410	CFAP410	3	-0.15704	7.4127	-2.705	0.034246
O95071	E3 ubiquitin-protein ligase UBR5	UBR5	77	0.084592	12.461	2.705	0.034247
Q9Y4I1	Unconventional myosin-Va	MYO5A	32	0.14162	10.409	2.7022	0.034379
Q9Y619	Mitochondrial ornithine transporter 1	SLC25A15	5	0.16634	7.6087	2.7012	0.034426
O96020	G1/S-specific cyclin-E2	CCNE2	5	0.19549	7.997	2.7012	0.034426
P16591	Tyrosine-protein kinase Fer	FER	4	0.093178	8.6002	2.7011	0.034429
Q96JX3	Protein SERAC1	SERAC1	3	0.14499	6.3318	2.699	0.034526
Q8NBU5	Outer mitochondrial transmembrane helix translocase	ATAD1	14	0.084096	11.366	2.6979	0.034579
P49902	Cytosolic purine 5'-nucleotidase	NT5C2	14	0.099282	10.155	2.6973	0.034604
O14562	Ubiquitin domain-containing protein UBFD1	UBFD1	13	-0.085674	11.056	-2.6969	0.034626
Q15003	Condensin complex subunit 2	NCAPH	35	-0.084909	12.073	-2.6964	0.034646
Q9H0U9	Testis-specific Y-encoded-like protein 1	TSPYL1	13	-0.079182	10.339	-2.6946	0.034735
Q9H444	Charged multivesicular body protein 4b	CHMP4B	11	-0.090123	10.695	-2.6934	0.034788
Q9Y291	28S ribosomal protein S33, mitochondrial	MRPS33	5	0.084966	10.305	2.6919	0.034858
O14893	Gem-associated protein 2	GEMIN2	10	-0.1162	10.613	-2.69	0.034953
Q6IN85	Serine/threonine-protein phosphatase 4 regulatory subunit 3A	PPP4R3A	16	0.10713	11.584	2.689	0.035
Q5XKP0	MICOS complex subunit MIC13	MICOS13	4	0.09519	9.9746	2.6889	0.035001
P43121	Cell surface glycoprotein MUC18	MCAM	15	0.087724	10.733	2.6885	0.03502
Q9H425	Uncharacterized protein C1orf198	C1orf198	11	0.11434	9.3426	2.6863	0.035126
Q9BPX3	Condensin complex subunit 3	NCAPG	47	0.096717	12.515	2.6854	0.035167
P08238	Heat shock protein HSP 90-beta	HSP90AB1	33	-0.097168	12.829	-2.6836	0.035256
Q9H4L4	Sentrin-specific protease 3	SENP3	15	0.079692	11.002	2.6834	0.035262
Q14679	Tubulin monoglutamylase TTLL4	TTLL4	9	0.12624	9.6688	2.6828	0.035293
Q9BZE4	GTP-binding protein 4	GTPBP4	39	0.1124	12.53	2.6824	0.03531
A2RRP1	Neuroblastoma-amplified sequence	NBAS	48	0.07942	11.571	2.6798	0.035437
Q9BY12	S phase cyclin A-associated protein in the endoplasmic reticulum	SCAPER	20	0.070424	10.431	2.6786	0.035495
Q96I24	Far upstream element-binding protein 3	FUBP3	23	-0.10062	11.993	-2.6773	0.035558
P23634	Plasma membrane calcium-transporting ATPase 4	ATP2B4	16	0.12193	9.9419	2.6755	0.035644
Q53FA7	Quinone oxidoreductase PIG3	TP53I3	7	-0.15263	8.5394	-2.6749	0.035676
Q9NVI1	Fanconi anemia group I protein	FANCI	66	0.13156	12.661	2.6739	0.035722
O75306	NADH dehydrogenase [ubiquinone] iron-sulfur protein 2, mitochondrial	NDUFS2	21	-0.10607	12.063	-2.6725	0.035791
Q8IZH2	5'-3' exoribonuclease 1	XRN1	36	0.094214	11.327	2.6723	0.035799
Q5SVZ6	Zinc finger MYM-type protein 1	ZMYM1	18	0.075961	9.9825	2.6723	0.035801
Q86U70	LIM domain-binding protein 1	LDB1	3	0.13756	6.7236	2.6719	0.035817
Q99598	Translin-associated protein X	TSNAX	21	-0.084637	11.688	-2.6713	0.035847
Q16718	NADH dehydrogenase [ubiquinone] 1 alpha subcomplex subunit 5	NDUFA5	6	-0.082266	11.273	-2.6713	0.03585
Q8IWZ6	Bardet-Biedl syndrome 7 protein	BBS7	10	0.090027	9.6121	2.6689	0.035963
Q96E11	Ribosome-recycling factor, mitochondrial	MRRF	7	-0.12658	9.3963	-2.6683	0.035992
Q71RC2	La-related protein 4	LARP4	22	-0.091308	11.202	-2.6678	0.036018
Q3KQU3	MAP7 domain-containing protein 1	MAP7D1	24	-0.088661	10.808	-2.6653	0.036143
Q15776	Zinc finger protein with KRAB and SCAN domains 8	ZKSCAN8	12	0.082677	9.5097	2.6652	0.036147
Q99714	3-hydroxyacyl-CoA dehydrogenase type-2	HSD17B10	18	0.12754	12.043	2.6643	0.036188
Q5VW32	BRO1 domain-containing protein BROX	BROX	14	-0.10433	10.991	-2.6642	0.036194
Q8N8Q8	Cytochrome c oxidase assembly protein COX18, mitochondrial	COX18	4	0.19041	7.9947	2.6624	0.036282
Q9Y224	RNA transcription, translation and transport factor protein	RTRAF	18	0.080967	12.071	2.6615	0.036329
O76054	SEC14-like protein 2	SEC14L2	4	-0.12074	8.9553	-2.661	0.036355
Q5VV67	Peroxisome proliferator-activated receptor gamma coactivator-related protein 1	PPRC1	5	0.18234	8.3179	2.6606	0.036371
Q9NP08	Homeobox protein HMX1	HMX1	3	0.27779	6.1089	2.66	0.036403
Q9Y5L4	Mitochondrial import inner membrane translocase subunit Tim13	TIMM13	4	0.19576	10.507	2.6576	0.036519
P61221	ATP-binding cassette sub-family E member 1	ABCE1	31	-0.075695	12.357	-2.6574	0.036533
Q6ZUT1	Uncharacterized protein NKAPD1	NKAPD1	4	-0.17782	9.0972	-2.655	0.036653
Q8N9V3	WD repeat, SAM and U-box domain-containing protein 1	WDSUB1	8	0.10349	8.9351	2.6547	0.036665
Q53EU6	Glycerol-3-phosphate acyltransferase 3	GPAT3	5	0.11548	7.724	2.6546	0.03667
Q9NPA8	Transcription and mRNA export factor ENY2	ENY2	7	-0.10039	10.516	-2.6543	0.036688
Q96NW4	Ankyrin repeat domain-containing protein 27	ANKRD27	12	0.16188	9.5234	2.6538	0.036709
O15514	DNA-directed RNA polymerase II subunit RPB4	POLR2D	9	-0.11709	10.527	-2.6532	0.03674
Q8N9N8	Probable RNA-binding protein EIF1AD	EIF1AD	8	-0.11776	9.9211	-2.6527	0.036766
Q86Y37	CDK2-associated and cullin domain-containing protein 1	CACUL1	9	0.14269	9.4003	2.6504	0.03688
O94817	Ubiquitin-like protein ATG12	ATG12	3	-0.14229	8.4482	-2.6496	0.03692
Q9BQP7	Mitochondrial genome maintenance exonuclease 1	MGME1	17	0.092347	10.998	2.6479	0.037005
Q5T9L3	Protein wntless homolog	WLS	9	0.10192	9.4253	2.6464	0.037081
Q2TAY7	WD40 repeat-containing protein SMU1	SMU1	23	0.1219	12.357	2.6463	0.037088
Q15834	Coiled-coil domain-containing protein 85B	CCDC85B	6	-0.11759	8.3553	-2.6458	0.037112
Q5PSV4	Breast cancer metastasis-suppressor 1-like protein	BRMS1L	13	0.11192	9.5792	2.6454	0.037132
Q8IX04	Ubiquitin-conjugating enzyme E2 variant 3	UEVLD	8	0.18956	7.9941	2.6453	0.03714
Q96DF8	Splicing factor ESS-2 homolog	ESS2	18	-0.087898	10.644	-2.6449	0.03716
P82979	SAP domain-containing ribonucleoprotein	SARNP	12	-0.10517	11.576	-2.6442	0.037194
Q96PM9	Zinc finger protein 385A	ZNF385A	6	-0.15847	7.5859	-2.6434	0.037236
Q86WB0	Nuclear-interacting partner of ALK	ZC3HC1	17	0.07428	11.248	2.6433	0.037238
Q16576	Histone-binding protein RBBP7	RBBP7	8	-0.13516	11.302	-2.6426	0.037274
Q96QU8	Exportin-6	XPO6	21	0.1274	10.07	2.6425	0.03728
Q13636	Ras-related protein Rab-31	RAB31	5	-0.070817	9.7279	-2.6404	0.037386
O15091	Mitochondrial ribonuclease P catalytic subunit	PRORP	22	0.077474	10.656	2.6398	0.037417
O75192	Peroxisomal membrane protein 11A	PEX11A	3	0.26226	6.3028	2.6398	0.037418
Q9NWS0	PIH1 domain-containing protein 1	PIH1D1	9	-0.10301	9.4275	-2.6391	0.037453
Q14194	Dihydropyrimidinase-related protein 1	CRMP1	12	0.070972	9.4883	2.6378	0.03752
Q16186	Proteasomal ubiquitin receptor ADRM1	ADRM1	9	-0.068345	10.381	-2.6374	0.037537
Q9H2G9	Golgin-45	BLZF1	6	-0.076428	8.695	-2.6365	0.037584
O60244	Mediator of RNA polymerase II transcription subunit 14	MED14	30	0.097363	11.354	2.6358	0.03762
C9JLW8	Mapk-regulated corepressor-interacting protein 1	MCRIP1	7	-0.089508	8.0362	-2.6356	0.037633
Q9NT62	Ubiquitin-like-conjugating enzyme ATG3	ATG3	11	-0.11565	10.433	-2.6347	0.037679
P49189	4-trimethylaminobutyraldehyde dehydrogenase	ALDH9A1	24	-0.07141	11.973	-2.6327	0.037782
Q7Z5G4	Golgin subfamily A member 7	GOLGA7	7	-0.10607	8.7315	-2.6321	0.03781
A0PK00	Transmembrane protein 120B	TMEM120B	3	0.099238	9.5404	2.6318	0.037826
Q9ULF5	Zinc transporter ZIP10	SLC39A10	12	0.11891	10.162	2.6316	0.037835
P21333	Filamin-A	FLNA	122	-0.11167	12.166	-2.6303	0.037905
P62191	26S proteasome regulatory subunit 4	PSMC1	26	-0.11925	11.619	-2.6299	0.037926
Q16543	Hsp90 co-chaperone Cdc37	CDC37	19	-0.12448	11.203	-2.6274	0.038053
Q96AT9	Ribulose-phosphate 3-epimerase	RPE	5	-0.12063	9.2127	-2.6252	0.03817
P58557	Endoribonuclease YbeY	YBEY	4	-0.12627	8.4566	-2.624	0.038231
P24386	Rab proteins geranylgeranyltransferase component A 1	CHM	14	0.07581	10.022	2.6233	0.038265
Q12974	Protein tyrosine phosphatase type IVA 2	PTP4A2	5	0.10148	9.6041	2.6231	0.038279
P63165	Small ubiquitin-related modifier 1	SUMO1	5	-0.13742	9.1626	-2.6217	0.03835
Q14103	Heterogeneous nuclear ribonucleoprotein D0	HNRNPD	24	-0.079168	11.719	-2.6213	0.038373
P17152	Transmembrane protein 11, mitochondrial	TMEM11	7	0.12288	8.0464	2.621	0.038389
Q96A19	Coiled-coil domain-containing protein 102A	CCDC102A	9	-0.14034	8.9561	-2.6197	0.038454
Q02930	Cyclic AMP-responsive element-binding protein 5	CREB5	5	0.14732	7.1482	2.6173	0.038581
P10599	Thioredoxin	TXN	9	-0.093498	12.399	-2.6159	0.038655
P49773	Adenosine 5'-monophosphoramidase HINT1	HINT1	6	-0.1656	11.111	-2.6152	0.03869
Q9UM00	Calcium load-activated calcium channel	TMCO1	5	-0.10446	9.0069	-2.6138	0.038764
Q07820	Induced myeloid leukemia cell differentiation protein Mcl-1	MCL1	5	-0.13183	6.6358	-2.6121	0.038853
Q4G0P3	Hydrocephalus-inducing protein homolog	HYDIN	3	0.37881	6.223	2.6114	0.038892
Q9H147	Deoxynucleotidyltransferase terminal-interacting protein 1	DNTTIP1	9	0.099078	9.9945	2.611	0.038914
Q9Y6X4	Soluble lamin-associated protein of 75 kDa	FAM169A	15	0.073108	9.9791	2.6106	0.038936
Q15527	Surfeit locus protein 2	SURF2	9	-0.091091	8.8411	-2.6101	0.038963
Q16512	Serine/threonine-protein kinase N1	PKN1	26	-0.092334	11.632	-2.6077	0.039091
Q13576	Ras GTPase-activating-like protein IQGAP2	IQGAP2	47	0.069386	12.006	2.6072	0.039114
Q5JSH3	WD repeat-containing protein 44	WDR44	46	0.088996	11.994	2.6057	0.039195
Q5T2R2	All trans-polyprenyl-diphosphate synthase PDSS1	PDSS1	6	0.12023	9.2749	2.6051	0.039226
Q86X53	Glutamate-rich protein 1	ERICH1	11	0.0722	9.767	2.6043	0.039272
P43251	Biotinidase	BTD	3	0.13934	8.4826	2.6043	0.039274
P62312	U6 snRNA-associated Sm-like protein LSm6	LSM6	5	-0.10073	9.9362	-2.6042	0.039276
Q8WUW1	Protein BRICK1	BRK1	5	-0.1124	8.5486	-2.6022	0.039385
A1X283	SH3 and PX domain-containing protein 2B	SH3PXD2B	18	-0.071024	10.457	-2.6021	0.039388
Q8N4A0	Polypeptide N-acetylgalactosaminyltransferase 4	GALNT4	3	0.19642	6.8159	2.5997	0.039522
Q9NW64	Pre-mRNA-splicing factor RBM22	RBM22	21	-0.07811	10.423	-2.5982	0.039602
P27540	Aryl hydrocarbon receptor nuclear translocator	ARNT	18	0.08777	9.9771	2.5976	0.039634
O00410	Importin-5	IPO5	49	-0.094941	13.246	-2.5973	0.039649
O95372	Acyl-protein thioesterase 2	LYPLA2	9	-0.0971	10.896	-2.5971	0.039661
Q6FI81	Anamorsin	CIAPIN1	20	-0.090832	11.312	-2.5964	0.039698
Q9Y6K1	DNA (cytosine-5)-methyltransferase 3A	DNMT3A	16	0.077152	10.335	2.5957	0.039737
P42356	Phosphatidylinositol 4-kinase alpha	PI4KA	49	0.104	11.744	2.5952	0.039765
Q86VX9	Vacuolar fusion protein MON1 homolog A	MON1A	5	-0.089948	8.1004	-2.5945	0.039799
P23193	Transcription elongation factor A protein 1	TCEA1	23	-0.077497	11.85	-2.5935	0.039857
Q15651	High mobility group nucleosome-binding domain-containing protein 3	HMGN3	9	-0.12263	11.061	-2.5927	0.039899
Q9UL03	Integrator complex subunit 6	INTS6	18	0.10585	10.571	2.592	0.039935
Q9NYF0	Dapper homolog 1	DACT1	3	1.5784	4.3975	2.5912	0.039981
P49848	Transcription initiation factor TFIID subunit 6	TAF6	29	0.075018	11.207	2.5909	0.039996
Q13445	Transmembrane emp24 domain-containing protein 1	TMED1	4	0.27507	8.2072	2.5877	0.040174
P35270	Sepiapterin reductase	SPR	12	-0.097528	10.696	-2.5861	0.040259
O00506	Serine/threonine-protein kinase 25	STK25	5	-0.1133	9.9986	-2.5846	0.040341
Q0PNE2	Elongator complex protein 6	ELP6	9	0.13927	9.9555	2.5838	0.040388
O60664	Perilipin-3	PLIN3	18	-0.105	12.152	-2.5836	0.040397
Q9NWU1	3-oxoacyl-[acyl-carrier-protein] synthase, mitochondrial	OXSM	4	-0.12236	9.8	-2.5821	0.040481
Q86V21	Acetoacetyl-CoA synthetase	AACS	18	0.085554	10.328	2.582	0.040486
P09211	Glutathione S-transferase P	GSTP1	7	-0.090151	11.961	-2.5809	0.040546
Q9H8H0	Nucleolar protein 11	NOL11	26	0.10223	11.555	2.5777	0.040727
Q4VC44	FLYWCH-type zinc finger-containing protein 1	FLYWCH1	9	0.13877	9.2579	2.5776	0.040729
Q7Z6J8	E3 ubiquitin-protein ligase E3D	UBE3D	7	0.081541	9.3779	2.5776	0.040732
Q9UIM3	FK506-binding protein-like	FKBPL	15	-0.073908	10.178	-2.577	0.040766
Q86WG5	Myotubularin-related protein 13	SBF2	8	0.09046	9.9295	2.5768	0.040777
Q9UNK9	Protein angel homolog 1	ANGEL1	7	0.077842	9.8105	2.5755	0.04085
O14654	Insulin receptor substrate 4	IRS4	52	-0.096894	11.442	-2.5745	0.040902
Q0JRZ9	F-BAR domain only protein 2	FCHO2	18	0.098541	10.374	2.5734	0.040968
P46531	Neurogenic locus notch homolog protein 1	NOTCH1	5	-0.086608	8.3828	-2.5724	0.041024
Q8NFJ9	Bardet-Biedl syndrome 1 protein	BBS1	6	0.12211	8.6999	2.5721	0.041039
Q99460	26S proteasome non-ATPase regulatory subunit 1	PSMD1	53	-0.11084	12.873	-2.5721	0.04104
P30876	DNA-directed RNA polymerase II subunit RPB2	POLR2B	53	-0.091523	12.147	-2.5699	0.041162
Q92621	Nuclear pore complex protein Nup205	NUP205	73	0.083525	12.465	2.5698	0.041168
P54136	Arginine--tRNA ligase, cytoplasmic	RARS1	50	-0.097455	12.968	-2.5684	0.041247
Q14244	Ensconsin	MAP7	17	-0.069043	9.8899	-2.5682	0.04126
Q15397	Pumilio homolog 3	PUM3	29	0.095547	11.078	2.568	0.04127
Q8WW59	SPRY domain-containing protein 4	SPRYD4	9	0.17595	8.7307	2.5678	0.041281
Q6PI77	Protein BHLHb9	BHLHB9	4	-0.11259	8.1901	-2.5668	0.041339
O75410	Transforming acidic coiled-coil-containing protein 1	TACC1	24	0.070524	10.48	2.566	0.041382
Q86SE9	Polycomb group RING finger protein 5	PCGF5	4	0.22147	8.9047	2.5634	0.041528
O95983	Methyl-CpG-binding domain protein 3	MBD3	11	0.10793	10.466	2.5629	0.041559
Q6DD88	Atlastin-3	ATL3	15	0.08407	11.294	2.5618	0.04162
A8MW92	PHD finger protein 20-like protein 1	PHF20L1	11	0.098493	9.0516	2.5615	0.04164
Q92552	28S ribosomal protein S27, mitochondrial	MRPS27	21	-0.12938	11.641	-2.5606	0.04169
P10398	Serine/threonine-protein kinase A-Raf	ARAF	14	0.15921	10.283	2.5588	0.041791
Q00839	Heterogeneous nuclear ribonucleoprotein U	HNRNPU	60	-0.087804	12.821	-2.5587	0.0418
O14737	Programmed cell death protein 5	PDCD5	7	-0.10838	11.655	-2.5576	0.041861
O43747	AP-1 complex subunit gamma-1	AP1G1	29	0.08806	11.452	2.5575	0.041868
O43516	WAS/WASL-interacting protein family member 1	WIPF1	6	-0.097462	7.917	-2.5551	0.042003
O95747	Serine/threonine-protein kinase OSR1	OXSR1	13	-0.076799	10.532	-2.5546	0.042035
O14641	Segment polarity protein dishevelled homolog DVL-2	DVL2	13	-0.10021	9.9006	-2.5544	0.042046
O75554	WW domain-binding protein 4	WBP4	6	0.091708	9.6048	2.5539	0.042073
Q8IWA4	Mitofusin-1	MFN1	18	-0.083106	10.753	-2.5536	0.042093
O75427	Leucine-rich repeat and calponin homology domain-containing protein 4	LRCH4	13	0.12981	9.1472	2.5533	0.042109
Q969T9	WW domain-binding protein 2	WBP2	7	-0.12189	9.9298	-2.5532	0.042115
Q8N3Z6	Zinc finger CCHC domain-containing protein 7	ZCCHC7	7	0.06747	9.6924	2.5498	0.042311
Q9NYI0	PH and SEC7 domain-containing protein 3	PSD3	4	0.13537	7.5706	2.5494	0.042335
Q8NBX0	Saccharopine dehydrogenase-like oxidoreductase	SCCPDH	10	-0.13806	9.8317	-2.5482	0.042404
Q6YN16	Hydroxysteroid dehydrogenase-like protein 2	HSDL2	27	0.079757	11.445	2.5482	0.042406
Q9GZZ1	N-alpha-acetyltransferase 50	NAA50	18	-0.086195	12.089	-2.5481	0.04241
Q9BUB5	MAP kinase-interacting serine/threonine-protein kinase 1	MKNK1	9	-0.075075	9.4746	-2.5467	0.042491
Q99707	Methionine synthase	MTR	46	-0.079429	12.566	-2.5465	0.042504
P55265	Double-stranded RNA-specific adenosine deaminase	ADAR	66	-0.074698	12.708	-2.5456	0.042555
Q96EU6	Ribosomal RNA processing protein 36 homolog	RRP36	12	-0.087375	10.134	-2.5452	0.042579
P41091	Eukaryotic translation initiation factor 2 subunit 3	EIF2S3	26	0.09465	12.043	2.5442	0.042638
O95396	Adenylyltransferase and sulfurtransferase MOCS3	MOCS3	17	-0.090405	11.12	-2.5432	0.042696
Q9BZV1	UBX domain-containing protein 6	UBXN6	10	-0.07402	9.4043	-2.542	0.042769
Q9H446	RWD domain-containing protein 1	RWDD1	8	0.15248	9.136	2.5418	0.042778
Q9NP72	Ras-related protein Rab-18	RAB18	11	-0.099899	11.284	-2.5407	0.042843
P55199	RNA polymerase II elongation factor ELL	ELL	16	0.088024	9.2818	2.5405	0.042855
P50583	Bis(5'-nucleosyl)-tetraphosphatase [asymmetrical]	NUDT2	6	0.14081	9.5134	2.535	0.043177
Q8IWX8	Calcium homeostasis endoplasmic reticulum protein	CHERP	27	-0.071146	12.177	-2.5341	0.043231
Q15257	Serine/threonine-protein phosphatase 2A activator	PTPA	12	-0.084704	11.546	-2.533	0.043298
Q8N8R5	Mitochondrial protein C2orf69	C2orf69	3	-0.17343	5.76	-2.533	0.0433
Q9UJ14	Glutathione hydrolase 7	GGT7	5	0.095973	8.4509	2.5322	0.043348
P24752	Acetyl-CoA acetyltransferase, mitochondrial	ACAT1	24	-0.074627	12.619	-2.5319	0.043365
Q96QE5	Transcription elongation factor, mitochondrial	TEFM	9	0.15558	9.2416	2.5318	0.043371
O95352	Ubiquitin-like modifier-activating enzyme ATG7	ATG7	18	0.088766	11.302	2.5316	0.043382
Q9H9T3	Elongator complex protein 3	ELP3	14	0.1012	10.147	2.5314	0.043394
P29401	Transketolase	TKT	32	-0.10094	11.834	-2.5301	0.04347
P49069	Guided entry of tail-anchored proteins factor CAMLG	CAMLG	10	-0.12479	9.4017	-2.5295	0.043506
P11172	Uridine 5'-monophosphate synthase	UMPS	31	-0.091856	11.997	-2.5292	0.043525
Q9BYB4	Guanine nucleotide-binding protein subunit beta-like protein 1	GNB1L	11	0.10279	9.7473	2.5276	0.043619
Q9BX95	Sphingosine-1-phosphate phosphatase 1	SGPP1	8	0.13305	8.1851	2.5274	0.043633
Q9BWT7	Caspase recruitment domain-containing protein 10	CARD10	3	0.15914	8.5508	2.526	0.043714
P43378	Tyrosine-protein phosphatase non-receptor type 9	PTPN9	14	0.10834	10.218	2.5256	0.043739
Q8NHQ8	Ras association domain-containing protein 8	RASSF8	7	0.075943	8.3774	2.5252	0.043761
Q96EF6	F-box only protein 17	FBXO17	6	0.089688	8.6704	2.5246	0.043799
Q9Y255	PRELI domain-containing protein 1, mitochondrial	PRELID1	6	0.088592	9.7054	2.5221	0.04395
Q14839	Chromodomain-helicase-DNA-binding protein 4	CHD4	74	0.079153	12.173	2.5217	0.043973
P47813	Eukaryotic translation initiation factor 1A, X-chromosomal	EIF1AX	14	-0.10085	11.052	-2.5216	0.043981
Q8WTT2	Nucleolar complex protein 3 homolog	NOC3L	34	0.073531	11.93	2.521	0.044019
Q5VZE5	N-alpha-acetyltransferase 35, NatC auxiliary subunit	NAA35	28	0.089553	11.494	2.5197	0.044096
P01106	Myc proto-oncogene protein	MYC	7	0.11993	8.8179	2.5185	0.044165
Q8NEJ9	Neuroguidin	NGDN	9	-0.11649	10.116	-2.5183	0.04418
Q96GQ7	Probable ATP-dependent RNA helicase DDX27	DDX27	44	-0.063646	12.061	-2.5175	0.044231
P52926	High mobility group protein HMGI-C	HMGA2	6	0.070893	10.882	2.5172	0.044247
Q8WX93	Palladin	PALLD	25	-0.087288	10.829	-2.5164	0.044298
P51687	Sulfite oxidase, mitochondrial	SUOX	3	0.27699	6.8465	2.5157	0.044338
O60879	Protein diaphanous homolog 2	DIAPH2	16	0.11443	10.227	2.5149	0.044387
Q13129	Zinc finger protein Rlf	RLF	23	0.099994	10.576	2.5108	0.04464
Q9Y3C6	Peptidyl-prolyl cis-trans isomerase-like 1	PPIL1	8	-0.090051	9.9259	-2.5101	0.044683
Q96GA3	Protein LTV1 homolog	LTV1	16	-0.080011	10.776	-2.5089	0.044752
Q8N9F7	Lysophospholipase D GDPD1	GDPD1	13	0.073782	10.232	2.5084	0.044788
Q9UBC1	NF-kappa-B inhibitor-like protein 1	NFKBIL1	3	-0.12659	7.5852	-2.5071	0.044868
Q01804	OTU domain-containing protein 4	OTUD4	17	0.08553	10.776	2.5057	0.04495
P36639	Oxidized purine nucleoside triphosphate hydrolase	NUDT1	6	-0.083484	9.6356	-2.5055	0.044962
O75808	Calpain-15	CAPN15	6	0.11526	7.5149	2.5045	0.045026
Q9Y3D2	Methionine-R-sulfoxide reductase B2, mitochondrial	MSRB2	8	0.12983	8.7359	2.5041	0.045053
Q504Q3	PAN2-PAN3 deadenylation complex catalytic subunit PAN2	PAN2	9	0.089155	9.6707	2.504	0.045056
Q9BWH2	FUN14 domain-containing protein 2	FUNDC2	6	0.12681	9.6205	2.5023	0.045162
P11387	DNA topoisomerase 1	TOP1	49	-0.091261	12.298	-2.5004	0.04528
P48960	Adhesion G protein-coupled receptor E5	ADGRE5	3	-0.12244	7.8416	-2.5003	0.04529
O94927	HAUS augmin-like complex subunit 5	HAUS5	18	-0.081849	10.49	-2.5002	0.045292
Q8TDX7	Serine/threonine-protein kinase Nek7	NEK7	8	0.08026	10.176	2.4995	0.045337
P23229	Integrin alpha-6	ITGA6	14	0.14414	9.689	2.499	0.045369
Q13523	Serine/threonine-protein kinase PRP4 homolog	PRPF4B	28	0.077789	12.059	2.4987	0.045384
P62314	Small nuclear ribonucleoprotein Sm D1	SNRPD1	3	0.099714	10.377	2.4969	0.0455
Q99615	DnaJ homolog subfamily C member 7	DNAJC7	42	-0.084551	12.322	-2.4968	0.045506
Q9H3P7	Golgi resident protein GCP60	ACBD3	20	-0.080981	11.846	-2.4965	0.045526
Q96QE3	ATPase family AAA domain-containing protein 5	ATAD5	49	0.090853	11.988	2.4964	0.045528
A2VDJ0	Transmembrane protein 131-like	TMEM131L	9	0.11903	8.6548	2.4952	0.045608
Q96AA3	Protein RFT1 homolog	RFT1	7	0.20841	7.989	2.4948	0.04563
Q5TCZ1	SH3 and PX domain-containing protein 2A	SH3PXD2A	8	0.12594	8.6343	2.4943	0.045661
P36957	Dihydrolipoyllysine-residue succinyltransferase component of 2-oxoglutarate dehydrogenase complex, mitochondrial	DLST	17	-0.078692	11.281	-2.4936	0.045707
Q8TE77	Protein phosphatase Slingshot homolog 3	SSH3	6	0.065312	9.3224	2.492	0.045808
Q9UID6	Zinc finger protein 639	ZNF639	7	0.088961	9.3985	2.4912	0.045858
P04179	Superoxide dismutase [Mn], mitochondrial	SOD2	8	0.094699	11.266	2.4901	0.045926
Q9BQA9	Cytochrome b-245 chaperone 1	CYBC1	5	0.5535	7.4063	2.4884	0.046032
P45974	Ubiquitin carboxyl-terminal hydrolase 5	USP5	28	-0.078527	11.558	-2.4884	0.046035
Q02818	Nucleobindin-1	NUCB1	29	-0.10974	11.727	-2.4882	0.046048
Q7L5D6	Golgi to ER traffic protein 4 homolog	GET4	6	0.27781	8.8044	2.4876	0.046085
Q8TF40	Folliculin-interacting protein 1	FNIP1	5	-0.22906	6.988	-2.4869	0.04613
P17706	Tyrosine-protein phosphatase non-receptor type 2	PTPN2	12	0.086468	10.071	2.4868	0.046136
O00425	Insulin-like growth factor 2 mRNA-binding protein 3	IGF2BP3	23	-0.074008	12.551	-2.4865	0.046153
Q9Y4C8	Probable RNA-binding protein 19	RBM19	29	-0.097305	11.452	-2.4863	0.046166
P54727	UV excision repair protein RAD23 homolog B	RAD23B	13	-0.08056	11.083	-2.4858	0.046202
Q9Y314	Nitric oxide synthase-interacting protein	NOSIP	15	0.086337	10.268	2.4832	0.046363
Q9UBW7	Zinc finger MYM-type protein 2	ZMYM2	33	0.082395	11.379	2.4823	0.046424
P51587	Breast cancer type 2 susceptibility protein	BRCA2	27	-0.077517	9.9576	-2.4816	0.046465
Q07617	Sperm-associated antigen 1	SPAG1	12	0.069879	9.3668	2.4802	0.046558
Q93009	Ubiquitin carboxyl-terminal hydrolase 7	USP7	55	0.073615	12.222	2.4778	0.046713
P49810	Presenilin-2	PSEN2	4	0.22836	6.9361	2.477	0.04676
Q2VPB7	AP-5 complex subunit beta-1	AP5B1	9	-0.087165	9.2593	-2.4768	0.046775
P45983	Mitogen-activated protein kinase 8	MAPK8	4	0.086534	8.1	2.4766	0.046792
Q7L1V2	Vacuolar fusion protein MON1 homolog B	MON1B	10	0.080304	8.8975	2.4764	0.046801
Q9Y3X0	Coiled-coil domain-containing protein 9	CCDC9	13	-0.080917	9.4185	-2.4764	0.046803
O75874	Isocitrate dehydrogenase [NADP] cytoplasmic	IDH1	22	-0.080435	11.703	-2.4756	0.046856
Q9H900	Protein zwilch homolog	ZWILCH	19	0.071	10.836	2.4755	0.046862
P63279	SUMO-conjugating enzyme UBC9	UBE2I	11	0.11609	11.537	2.4754	0.046868
Q15652	Probable JmjC domain-containing histone demethylation protein 2C	JMJD1C	20	0.082472	9.6161	2.4749	0.046896
Q10567	AP-1 complex subunit beta-1	AP1B1	23	0.088431	12.031	2.4747	0.046915
Q9BYG4	Partitioning defective 6 homolog gamma	PARD6G	3	0.22675	6.5653	2.4722	0.047075
Q9Y5J5	Pleckstrin homology-like domain family A member 3	PHLDA3	3	0.21028	5.7349	2.4712	0.04714
Q13740	CD166 antigen	ALCAM	15	-0.1188	10.884	-2.4711	0.047148
Q5SW79	Centrosomal protein of 170 kDa	CEP170	53	-0.077782	11.606	-2.4708	0.047164
O95249	Golgi SNAP receptor complex member 1	GOSR1	9	-0.068964	9.3619	-2.4699	0.047221
P61026	Ras-related protein Rab-10	RAB10	11	0.14631	11.009	2.4693	0.047259
Q8IWE5	Pleckstrin homology domain-containing family M member 2	PLEKHM2	9	0.089879	9.2836	2.4692	0.047268
P42338	Phosphatidylinositol 4,5-bisphosphate 3-kinase catalytic subunit beta isoform	PIK3CB	5	0.15254	6.7358	2.4689	0.047286
Q5VSL9	Striatin-interacting protein 1	STRIP1	15	0.06794	9.9206	2.4683	0.047329
Q8NBS9	Thioredoxin domain-containing protein 5	TXNDC5	22	-0.12158	11.956	-2.468	0.047345
P53602	Diphosphomevalonate decarboxylase	MVD	14	-0.069441	9.9556	-2.4676	0.047376
Q9Y625	Glypican-6	GPC6	4	0.17196	8.0378	2.4642	0.047593
Q9H269	Vacuolar protein sorting-associated protein 16 homolog	VPS16	19	0.093346	10.698	2.4639	0.047613
Q8NEF9	Serum response factor-binding protein 1	SRFBP1	13	-0.095347	10.723	-2.463	0.047674
P48739	Phosphatidylinositol transfer protein beta isoform	PITPNB	22	-0.10752	11.732	-2.4602	0.047856
Q16637	Survival motor neuron protein	SMN1	11	-0.092228	10.838	-2.4601	0.047864
Q9BZL1	Ubiquitin-like protein 5	UBL5	6	-0.19739	8.9003	-2.4596	0.047902
Q9NVJ2	ADP-ribosylation factor-like protein 8B	ARL8B	3	-0.11527	8.3805	-2.4583	0.047987
Q13586	Stromal interaction molecule 1	STIM1	14	-0.14039	10.629	-2.458	0.048006
P50454	Serpin H1	SERPINH1	25	-0.070212	12.546	-2.4574	0.048041
P61163	Alpha-centractin	ACTR1A	8	0.094548	10.221	2.4567	0.048093
Q8WXX5	DnaJ homolog subfamily C member 9	DNAJC9	17	-0.084583	11.765	-2.456	0.048136
Q9HC35	Echinoderm microtubule-associated protein-like 4	EML4	37	-0.10195	12.033	-2.4553	0.048187
P33527	Multidrug resistance-associated protein 1	ABCC1	29	0.082094	11.76	2.4548	0.04822
Q5BJH2	Transmembrane protein 128	TMEM128	3	-0.095879	8.9645	-2.4544	0.048247
Q14699	Raftlin	RFTN1	3	-0.13175	7.2846	-2.4542	0.048259
Q92791	Endoplasmic reticulum protein SC65	P3H4	8	0.089047	10.272	2.454	0.048268
P21675	Transcription initiation factor TFIID subunit 1	TAF1	24	0.109	10.818	2.4536	0.048297
O43493	Trans-Golgi network integral membrane protein 2	TGOLN2	15	-0.085109	10.987	-2.4516	0.048431
Q9Y5J3	Hairy/enhancer-of-split related with YRPW motif protein 1	HEY1	3	0.080682	8.4212	2.4508	0.048485
Q9Y2X3	Nucleolar protein 58	NOP58	28	0.069743	12.119	2.4508	0.048486
Q13332	Receptor-type tyrosine-protein phosphatase S	PTPRS	22	0.076528	10.131	2.4493	0.048585
P35610	Sterol O-acyltransferase 1	SOAT1	8	0.074043	10.257	2.448	0.048673
A8MPP1	Putative ATP-dependent RNA helicase DDX11-like protein 8	DDX11L8	3	0.14312	8.4924	2.4465	0.048771
Q6NSZ9	Zinc finger and SCAN domain-containing protein 25	ZSCAN25	4	-0.14405	7.1755	-2.4459	0.048814
P35998	26S proteasome regulatory subunit 7	PSMC2	35	-0.09356	12.775	-2.4441	0.048937
Q96PY5	Formin-like protein 2	FMNL2	9	0.097015	10.037	2.4437	0.048959
O43432	Eukaryotic translation initiation factor 4 gamma 3	EIF4G3	47	0.071612	12.014	2.4435	0.048977
O95861	3'(2'),5'-bisphosphate nucleotidase 1	BPNT1	14	-0.092629	12.018	-2.4434	0.04898
P50479	PDZ and LIM domain protein 4	PDLIM4	8	-0.084788	8.9032	-2.4433	0.048987
P12236	ADP/ATP translocase 3	SLC25A6	3	-0.10364	11.375	-2.4432	0.048993
Q9HAV4	Exportin-5	XPO5	50	0.082225	12.659	2.4424	0.049052
Q92599	Septin-8	SEPTIN8	12	0.086707	10.295	2.4419	0.04908
P11908	Ribose-phosphate pyrophosphokinase 2	PRPS2	8	-0.077642	11.333	-2.4409	0.049151
P61970	Nuclear transport factor 2	NUTF2	5	-0.16939	10.587	-2.4394	0.04925
Q14789	Golgin subfamily B member 1	GOLGB1	184	0.068143	12.218	2.4379	0.049353
Q92541	RNA polymerase-associated protein RTF1 homolog	RTF1	33	-0.063109	12.017	-2.4376	0.049375
P55145	Mesencephalic astrocyte-derived neurotrophic factor	MANF	9	0.10563	11.196	2.4372	0.049399
Q99459	Cell division cycle 5-like protein	CDC5L	42	-0.1009	11.846	-2.4354	0.049523
O15213	WD repeat-containing protein 46	WDR46	24	-0.066729	11.696	-2.4346	0.049577
P10768	S-formylglutathione hydrolase	ESD	12	-0.14598	11.392	-2.4345	0.049586
Q7Z624	Calmodulin-lysine N-methyltransferase	CAMKMT	4	0.090494	7.4742	2.4339	0.049627
Q99986	Serine/threonine-protein kinase VRK1	VRK1	16	0.13472	11.372	2.4335	0.049658
Q92530	Proteasome inhibitor PI31 subunit	PSMF1	9	0.10155	10.204	2.4332	0.049678
Q15287	RNA-binding protein with serine-rich domain 1	RNPS1	6	-0.1052	11.055	-2.4325	0.049722
O60503	Adenylate cyclase type 9	ADCY9	6	0.19528	9.6706	2.4325	0.049726
Q8IXW5	Putative RNA polymerase II subunit B1 CTD phosphatase RPAP2	RPAP2	20	0.12519	10.372	2.4322	0.049745
Q969T7	7-methylguanosine phosphate-specific 5'-nucleotidase	NT5C3B	10	-0.081165	9.5583	-2.4321	0.04975
Q8WW12	PEST proteolytic signal-containing nuclear protein	PCNP	11	-0.10615	11.316	-2.432	0.049758
Q9H6K4	Optic atrophy 3 protein	OPA3	3	0.13557	5.1948	2.4317	0.049782
Q9Y5A9	YTH domain-containing family protein 2	YTHDF2	14	-0.074686	11.212	-2.4304	0.049869
P13010	X-ray repair cross-complementing protein 5	XRCC5	46	-0.076429	12.229	-2.4278	0.05005
Q96JI7	Spatacsin	SPG11	15	0.081634	10.241	2.4266	0.050129
P50151	Guanine nucleotide-binding protein G(I)/G(S)/G(O) subunit gamma-10	GNG10	3	0.12117	8.7508	2.4261	0.050166
Q15274	Nicotinate-nucleotide pyrophosphorylase [carboxylating]	QPRT	8	-0.13957	9.9902	-2.4259	0.050179
Q9BXI6	TBC1 domain family member 10A	TBC1D10A	11	-0.10972	9.8964	-2.4252	0.050232
Q14457	Beclin-1	BECN1	13	-0.10002	10.166	-2.4246	0.050274
Q9BZE9	Tether containing UBX domain for GLUT4	ASPSCR1	21	-0.068888	10.531	-2.4243	0.050293
O75436	Vacuolar protein sorting-associated protein 26A	VPS26A	16	0.10038	10.551	2.4216	0.050481
P62269	40S ribosomal protein S18	RPS18	13	-0.084521	11.881	-2.4214	0.050494
Q6ZS86	Putative glycerol kinase 5	GK5	5	0.18556	7.9153	2.4209	0.050526
A0JNW5	UHRF1-binding protein 1-like	UHRF1BP1L	18	0.11278	9.3925	2.4208	0.050533
Q9P2E2	Kinesin-like protein KIF17	KIF17	4	0.1779	7.7963	2.4199	0.050602
P49761	Dual specificity protein kinase CLK3	CLK3	11	0.1614	10.297	2.4195	0.050623
Q9NYB0	Telomeric repeat-binding factor 2-interacting protein 1	TERF2IP	17	0.087012	10.426	2.4169	0.050806
P38117	Electron transfer flavoprotein subunit beta	ETFB	20	-0.085653	12.334	-2.4165	0.050838
Q92685	Dol-P-Man:Man(5)GlcNAc(2)-PP-Dol alpha-1,3-mannosyltransferase	ALG3	3	0.13745	6.9038	2.4152	0.050927
Q4L180	Filamin A-interacting protein 1-like	FILIP1L	3	-0.24628	7.3715	-2.4149	0.050949
Q9H4L7	SWI/SNF-related matrix-associated actin-dependent regulator of chromatin subfamily A containing DEAD/H box 1	SMARCAD1	36	0.076234	11.717	2.4149	0.050951
Q8WUX2	Glutathione-specific gamma-glutamylcyclotransferase 2	CHAC2	6	-0.092415	9.2763	-2.4146	0.050972
Q9Y2R0	Cytochrome c oxidase assembly factor 3 homolog, mitochondrial	COA3	6	-0.095356	9.8398	-2.4142	0.050996
Q9NUQ3	Gamma-taxilin	TXLNG	26	-0.094593	12.133	-2.4138	0.051027
Q5JUR7	Testis-expressed protein 30	TEX30	4	0.11877	9.8917	2.4133	0.05106
Q8N5D0	WD and tetratricopeptide repeats protein 1	WDTC1	7	0.13342	8.1926	2.4131	0.051077
Q96CP7	TLC domain-containing protein 1	TLCD1	4	0.18447	8.7747	2.4131	0.051079
Q00169	Phosphatidylinositol transfer protein alpha isoform	PITPNA	14	0.10508	10.531	2.4129	0.051093
P17677	Neuromodulin	GAP43	5	0.08904	8.6148	2.4122	0.051139
Q13188	Serine/threonine-protein kinase 3	STK3	11	-0.073706	10.371	-2.412	0.051151
Q15041	ADP-ribosylation factor-like protein 6-interacting protein 1	ARL6IP1	4	-0.10114	8.6244	-2.4114	0.051196
Q7Z3E5	LisH domain-containing protein ARMC9	ARMC9	13	0.088568	9.9128	2.4111	0.051221
Q2TB10	Zinc finger protein 800	ZNF800	15	0.077672	9.9822	2.4104	0.051266
P55957	BH3-interacting domain death agonist	BID	7	-0.077737	10.617	-2.4102	0.051279
Q68DK2	Zinc finger FYVE domain-containing protein 26	ZFYVE26	20	0.13956	10.215	2.4099	0.051305
Q96DT7	Zinc finger and BTB domain-containing protein 10	ZBTB10	21	0.081213	11.54	2.4087	0.051387
Q8NAT1	Protein O-linked-mannose beta-1,4-N-acetylglucosaminyltransferase 2	POMGNT2	7	0.1011	8.7709	2.4044	0.051698
Q2KHM9	Protein moonraker	KIAA0753	3	0.2215	5.1184	2.4035	0.051762
Q8NBF2	NHL repeat-containing protein 2	NHLRC2	23	0.11099	11.474	2.4031	0.051791
Q9H857	5'-nucleotidase domain-containing protein 2	NT5DC2	17	0.067163	10.85	2.4017	0.051886
O60934	Nibrin	NBN	34	0.093447	11.273	2.4013	0.051921
P55212	Caspase-6	CASP6	7	0.091385	9.7872	2.4012	0.051925
Q9H4K7	Mitochondrial ribosome-associated GTPase 2	MTG2	5	0.093021	10.417	2.401	0.051941
Q9UI09	NADH dehydrogenase [ubiquinone] 1 alpha subcomplex subunit 12	NDUFA12	9	0.10698	10.553	2.401	0.051941
Q9UII2	ATPase inhibitor, mitochondrial	ATP5IF1	9	-0.23396	11.154	-2.4005	0.051978
Q9H7Z6	Histone acetyltransferase KAT8	KAT8	12	0.13133	10.389	2.4002	0.051999
O14787	Transportin-2	TNPO2	11	0.067534	10.798	2.3986	0.052114
Q6ZNW5	GDP-D-glucose phosphorylase 1	GDPGP1	5	-0.12655	8.672	-2.397	0.052228
Q9HCK1	DBF4-type zinc finger-containing protein 2	ZDBF2	7	-0.21959	8.0833	-2.3962	0.052283
Q6IC98	GRAM domain-containing protein 4	GRAMD4	4	0.07712	6.9964	2.3962	0.052283
Q6P1X5	Transcription initiation factor TFIID subunit 2	TAF2	21	0.10249	10.772	2.3957	0.052318
Q8N5C8	TGF-beta-activated kinase 1 and MAP3K7-binding protein 3	TAB3	3	0.070685	7.4306	2.3953	0.052351
Q9H0L4	Cleavage stimulation factor subunit 2 tau variant	CSTF2T	11	-0.06994	10.598	-2.3926	0.052549
Q9HBU6	Ethanolamine kinase 1	ETNK1	10	0.065873	10.444	2.3923	0.052568
Q14571	Inositol 1,4,5-trisphosphate receptor type 2	ITPR2	39	0.082571	11.299	2.3916	0.052616
P04899	Guanine nucleotide-binding protein G(i) subunit alpha-2	GNAI2	10	0.096639	10.376	2.3892	0.052797
Q13492	Phosphatidylinositol-binding clathrin assembly protein	PICALM	15	0.11806	10.412	2.3891	0.0528
Q01433	AMP deaminase 2	AMPD2	24	-0.076336	11.136	-2.3884	0.052852
P08183	ATP-dependent translocase ABCB1	ABCB1	14	0.098259	9.8749	2.3878	0.052899
P50914	60S ribosomal protein L14	RPL14	12	-0.083403	11.212	-2.3875	0.052917
Q8WWZ3	Ectodysplasin-A receptor-associated adapter protein	EDARADD	5	0.15751	6.1836	2.3873	0.052935
Q9NUE0	Palmitoyltransferase ZDHHC18	ZDHHC18	3	0.17792	7.0617	2.3869	0.052961
Q14108	Lysosome membrane protein 2	SCARB2	11	0.1141	10.509	2.3868	0.052973
P10412	Histone H1.4	H1-4	5	0.17201	10.874	2.3861	0.053023
P55211	Caspase-9	CASP9	7	-0.10681	8.8907	-2.386	0.053031
Q5JSJ4	Integrator complex subunit 6-like	INTS6L	10	0.12919	9.5432	2.3858	0.053041
Q96E52	Metalloendopeptidase OMA1, mitochondrial	OMA1	7	0.18714	8.3259	2.3852	0.053089
Q86TN4	tRNA 2'-phosphotransferase 1	TRPT1	5	0.11741	8.4412	2.3845	0.053141
Q96JB2	Conserved oligomeric Golgi complex subunit 3	COG3	23	0.06482	11.157	2.3825	0.053289
P13667	Protein disulfide-isomerase A4	PDIA4	46	0.090501	11.946	2.3814	0.05337
Q14566	DNA replication licensing factor MCM6	MCM6	47	-0.094539	12.056	-2.3807	0.053417
Q99729	Heterogeneous nuclear ribonucleoprotein A/B	HNRNPAB	17	0.10608	11.282	2.378	0.053621
Q9Y4F5	Centrosomal protein of 170 kDa protein B	CEP170B	16	-0.073235	9.4244	-2.3775	0.053655
P61024	Cyclin-dependent kinases regulatory subunit 1	CKS1B	3	0.063947	7.6479	2.3775	0.053658
Q96F63	Coiled-coil domain-containing protein 97	CCDC97	11	0.10294	9.8881	2.3773	0.053672
Q14739	Delta(14)-sterol reductase LBR	LBR	15	0.10835	10.579	2.377	0.053694
Q9BSB4	Autophagy-related protein 101	ATG101	7	-0.06504	9.0466	-2.3758	0.053786
O95260	Arginyl-tRNA--protein transferase 1	ATE1	13	0.085648	10.547	2.3746	0.053871
P53618	Coatomer subunit beta	COPB1	45	0.087106	12.089	2.3732	0.053976
Q712K3	Ubiquitin-conjugating enzyme E2 R2	UBE2R2	4	-0.26636	8.4759	-2.3731	0.053989
Q9H8V3	Protein ECT2	ECT2	29	0.066784	11.603	2.3712	0.054127
O75821	Eukaryotic translation initiation factor 3 subunit G	EIF3G	27	0.068221	11.924	2.3712	0.054128
Q96I15	Selenocysteine lyase	SCLY	18	-0.082364	11.581	-2.3711	0.054135
P51398	28S ribosomal protein S29, mitochondrial	DAP3	20	0.069519	12.011	2.3709	0.05415
Q99741	Cell division control protein 6 homolog	CDC6	21	-0.064098	11.241	-2.3708	0.054159
P18074	General transcription and DNA repair factor IIH helicase subunit XPD	ERCC2	27	0.072335	11.113	2.3694	0.054263
P38159	RNA-binding motif protein, X chromosome	RBMX	12	-0.092446	11.609	-2.3693	0.054274
P46934	E3 ubiquitin-protein ligase NEDD4	NEDD4	8	0.09794	9.2183	2.369	0.054296
Q8N8A6	ATP-dependent RNA helicase DDX51	DDX51	25	-0.080943	11.791	-2.3686	0.054324
Q15121	Astrocytic phosphoprotein PEA-15	PEA15	6	-0.12355	9.0692	-2.3679	0.054374
P05165	Propionyl-CoA carboxylase alpha chain, mitochondrial	PCCA	19	0.096377	10.167	2.3675	0.054407
Q9Y5Y2	Cytosolic Fe-S cluster assembly factor NUBP2	NUBP2	10	-0.078372	10.34	-2.3673	0.054425
Q9BXK1	Krueppel-like factor 16	KLF16	7	0.12816	8.7116	2.3668	0.054463
Q14157	Ubiquitin-associated protein 2-like	UBAP2L	28	-0.095901	12.57	-2.3627	0.054771
Q9BTD8	RNA-binding protein 42	RBM42	6	-0.066465	10.554	-2.3625	0.054785
Q9NYB9	Abl interactor 2	ABI2	9	0.099022	10	2.3607	0.054923
O15355	Protein phosphatase 1G	PPM1G	28	-0.071307	12.211	-2.3598	0.054989
O75167	Phosphatase and actin regulator 2	PHACTR2	5	0.12167	7.7385	2.3598	0.054991
Q12840	Kinesin heavy chain isoform 5A	KIF5A	17	0.059595	10.489	2.3576	0.055161
P54619	5'-AMP-activated protein kinase subunit gamma-1	PRKAG1	11	0.079104	10.698	2.3576	0.055161
P61160	Actin-related protein 2	ACTR2	14	-0.10105	11.417	-2.3565	0.055243
Q8TDR2	Serine/threonine-protein kinase 35	STK35	8	-0.13463	8.6153	-2.3561	0.055274
Q9BRS8	La-related protein 6	LARP6	5	0.089885	8.7524	2.356	0.05528
O00154	Cytosolic acyl coenzyme A thioester hydrolase	ACOT7	17	0.10064	11.235	2.3545	0.055395
Q8IW92	Beta-galactosidase-1-like protein 2	GLB1L2	4	0.091808	8.6849	2.3534	0.055479
O15379	Histone deacetylase 3	HDAC3	9	0.20375	9.3887	2.3526	0.055542
Q2M296	Methenyltetrahydrofolate synthase domain-containing protein	MTHFSD	7	-0.11496	7.1892	-2.3524	0.055561
O95674	Phosphatidate cytidylyltransferase 2	CDS2	8	0.21271	9.2866	2.3521	0.055584
Q9NZJ7	Mitochondrial carrier homolog 1	MTCH1	13	0.09879	9.5008	2.3514	0.055637
P53990	IST1 homolog	IST1	11	-0.07929	11.319	-2.3486	0.055853
O60678	Protein arginine N-methyltransferase 3	PRMT3	21	0.084826	11.379	2.3482	0.055885
Q8TF64	PDZ domain-containing protein GIPC3	GIPC3	3	0.10189	7.2432	2.3468	0.05599
Q8NBZ0	INO80 complex subunit E	INO80E	4	-0.10096	9.3102	-2.3455	0.056095
Q9Y297	F-box/WD repeat-containing protein 1A	BTRC	4	0.11066	6.671	2.3452	0.056119
Q9Y3S1	Serine/threonine-protein kinase WNK2	WNK2	14	0.06757	9.8374	2.3451	0.056123
O95714	E3 ubiquitin-protein ligase HERC2	HERC2	85	0.079537	12.013	2.345	0.056134
Q96JC1	Vam6/Vps39-like protein	VPS39	16	0.10456	10.626	2.3445	0.056171
Q00536	Cyclin-dependent kinase 16	CDK16	10	0.126	9.128	2.3442	0.056195
Q9C086	INO80 complex subunit B	INO80B	6	-0.12088	8.0715	-2.3442	0.056196
Q01844	RNA-binding protein EWS	EWSR1	10	0.081108	11.031	2.3439	0.056221
P34949	Mannose-6-phosphate isomerase	MPI	14	-0.084691	11.542	-2.3428	0.056307
Q9BZK7	F-box-like/WD repeat-containing protein TBL1XR1	TBL1XR1	14	0.086105	11.149	2.3426	0.056321
Q92624	Amyloid protein-binding protein 2	APPBP2	7	0.12733	8.54	2.3424	0.056338
Q8NBF6	Late secretory pathway protein AVL9 homolog	AVL9	6	-0.076419	9.2678	-2.3422	0.056354
Q9Y230	RuvB-like 2	RUVBL2	28	-0.064283	12.095	-2.3421	0.056358
Q14008	Cytoskeleton-associated protein 5	CKAP5	106	-0.062936	12.361	-2.3414	0.056413
O75113	NEDD4-binding protein 1	N4BP1	22	0.073766	10.553	2.3353	0.056892
P50851	Lipopolysaccharide-responsive and beige-like anchor protein	LRBA	54	0.062116	11.615	2.3353	0.056898
Q06210	Glutamine--fructose-6-phosphate aminotransferase [isomerizing] 1	GFPT1	31	0.081144	11.324	2.3347	0.056943
Q9Y2G3	Phospholipid-transporting ATPase IF	ATP11B	7	0.13006	7.6865	2.3311	0.057225
Q92945	Far upstream element-binding protein 2	KHSRP	45	-0.1026	12.397	-2.331	0.057239
P49441	Inositol polyphosphate 1-phosphatase	INPP1	4	0.087118	8.6854	2.3309	0.057247
O75943	Cell cycle checkpoint protein RAD17	RAD17	15	0.11137	9.7149	2.3299	0.057322
O00203	AP-3 complex subunit beta-1	AP3B1	35	-0.070787	11.796	-2.3293	0.057374
Q9UPR3	Protein SMG5	SMG5	10	0.090734	9.8009	2.3283	0.057453
Q9NX08	COMM domain-containing protein 8	COMMD8	4	-0.11323	9.3232	-2.3271	0.057548
O00444	Serine/threonine-protein kinase PLK4	PLK4	3	-0.12482	7.8493	-2.3268	0.057572
O75351	Vacuolar protein sorting-associated protein 4B	VPS4B	14	-0.087288	10.167	-2.3267	0.057577
Q9UJM3	ERBB receptor feedback inhibitor 1	ERRFI1	3	0.1026	7.6224	2.3265	0.057596
Q15057	Arf-GAP with coiled-coil, ANK repeat and PH domain-containing protein 2	ACAP2	24	0.068895	10.686	2.326	0.057637
Q5GLZ8	Probable E3 ubiquitin-protein ligase HERC4	HERC4	19	0.086156	11.149	2.3259	0.057643
Q15120	[Pyruvate dehydrogenase (acetyl-transferring)] kinase isozyme 3, mitochondrial	PDK3	13	0.10195	10.433	2.3248	0.05773
O15511	Actin-related protein 2/3 complex subunit 5	ARPC5	12	-0.092209	10.482	-2.3227	0.057896
Q86X83	COMM domain-containing protein 2	COMMD2	4	0.088002	8.2501	2.3225	0.057915
O60869	Endothelial differentiation-related factor 1	EDF1	15	-0.089096	11.18	-2.3218	0.05797
Q2PPJ7	Ral GTPase-activating protein subunit alpha-2	RALGAPA2	15	0.093875	9.9084	2.3215	0.057996
Q96NT0	Coiled-coil domain-containing protein 115	CCDC115	3	-0.10026	9.2165	-2.3215	0.058
O15550	Lysine-specific demethylase 6A	KDM6A	18	0.081035	10.881	2.3211	0.058032
Q9P2X3	Protein IMPACT	IMPACT	8	0.070412	9.0174	2.3207	0.058058
Q02978	Mitochondrial 2-oxoglutarate/malate carrier protein	SLC25A11	13	0.090698	10.87	2.3207	0.058064
Q15390	Mitochondrial fission regulator 1	MTFR1	6	-0.11125	10.05	-2.3203	0.05809
Q8TEM1	Nuclear pore membrane glycoprotein 210	NUP210	34	0.08153	12.15	2.3203	0.058097
O75976	Carboxypeptidase D	CPD	33	-0.07214	11.733	-2.3199	0.058125
P30793	GTP cyclohydrolase 1	GCH1	3	0.14703	7.2549	2.3198	0.05813
Q17RY0	Cytoplasmic polyadenylation element-binding protein 4	CPEB4	4	0.13745	8.5197	2.3181	0.058275
Q9NX04	Uncharacterized protein C1orf109	C1orf109	5	-0.096349	9.6762	-2.3168	0.058379
P56945	Breast cancer anti-estrogen resistance protein 1	BCAR1	11	-0.06577	9.4986	-2.3164	0.058413
Q9Y3E2	BolA-like protein 1	BOLA1	7	-0.086349	8.4419	-2.3159	0.058452
P11388	DNA topoisomerase 2-alpha	TOP2A	70	-0.071634	12.175	-2.3157	0.058466
Q9H3N1	Thioredoxin-related transmembrane protein 1	TMX1	17	0.10022	10.16	2.3152	0.058509
Q9NVR5	Protein kintoun	DNAAF2	13	0.14599	9.4777	2.3149	0.058535
P00519	Tyrosine-protein kinase ABL1	ABL1	15	0.065916	10.493	2.3144	0.058573
Q9GZT6	Coiled-coil domain-containing protein 90B, mitochondrial	CCDC90B	7	0.12619	9.4006	2.3122	0.05875
Q9H6R4	Nucleolar protein 6	NOL6	29	-0.074687	12.225	-2.3105	0.058888
Q8IWJ2	GRIP and coiled-coil domain-containing protein 2	GCC2	82	0.069341	12.165	2.3096	0.058965
Q9ULG6	Cell cycle progression protein 1	CCPG1	6	0.17195	7.1358	2.3093	0.058987
Q9H832	Ubiquitin-conjugating enzyme E2 Z	UBE2Z	9	0.11392	8.8184	2.3088	0.059029
Q2TB18	Protein asteroid homolog 1	ASTE1	6	-0.077462	9.5313	-2.3087	0.059038
P08754	Guanine nucleotide-binding protein G(i) subunit alpha-3	GNAI3	6	0.13803	9.38	2.3083	0.05907
Q9P265	Disco-interacting protein 2 homolog B	DIP2B	35	0.068886	11.052	2.3081	0.059085
Q5VYK3	Proteasome adapter and scaffold protein ECM29	ECPAS	17	-0.10213	10.394	-2.3079	0.059108
P61586	Transforming protein RhoA	RHOA	4	-0.12473	10.265	-2.3071	0.059174
Q9P2R3	Rabankyrin-5	ANKFY1	38	0.079791	12.086	2.3042	0.059408
Q659A1	Little elongation complex subunit 2	ICE2	16	0.084023	10.834	2.3039	0.059434
P63241	Eukaryotic translation initiation factor 5A-1	EIF5A	6	0.17443	10.684	2.3023	0.059568
O95258	Brain mitochondrial carrier protein 1	SLC25A14	4	0.30575	7.5666	2.3015	0.05963
Q96LW7	Caspase recruitment domain-containing protein 19	CARD19	4	-0.12978	8.8929	-2.3012	0.059658
O00560	Syntenin-1	SDCBP	8	-0.073015	10.847	-2.3012	0.059659
Q13547	Histone deacetylase 1	HDAC1	17	0.065645	10.375	2.2998	0.059775
P56192	Methionine--tRNA ligase, cytoplasmic	MARS1	38	-0.067247	12.337	-2.2996	0.059788
Q8TF01	Arginine/serine-rich protein PNISR	PNISR	9	0.086652	9.8396	2.2992	0.059828
Q6IQ32	Activity-dependent neuroprotector homeobox protein 2	ADNP2	9	0.080511	10.127	2.2985	0.059879
P56537	Eukaryotic translation initiation factor 6	EIF6	9	0.08698	11.377	2.2984	0.059894
Q86U38	Nucleolar protein 9	NOP9	22	0.10389	11.605	2.2969	0.06002
P46060	Ran GTPase-activating protein 1	RANGAP1	40	-0.089234	12.575	-2.2965	0.06005
O00268	Transcription initiation factor TFIID subunit 4	TAF4	19	0.08013	10.275	2.2965	0.060052
P09417	Dihydropteridine reductase	QDPR	8	-0.096315	10.157	-2.2961	0.06008
Q9UBB4	Ataxin-10	ATXN10	25	0.077758	12.529	2.2959	0.060096
Q9Y237	Peptidyl-prolyl cis-trans isomerase NIMA-interacting 4	PIN4	10	-0.12251	11.097	-2.2938	0.060272
Q9NUQ6	SPATS2-like protein	SPATS2L	13	0.075739	10.614	2.293	0.060347
Q9NQX7	Integral membrane protein 2C	ITM2C	3	-0.16838	8.3256	-2.2923	0.0604
P31483	Nucleolysin TIA-1 isoform p40	TIA1	8	-0.093283	9.0904	-2.2918	0.060446
Q6N069	N-alpha-acetyltransferase 16, NatA auxiliary subunit	NAA16	16	0.062671	10.67	2.2904	0.060564
P20073	Annexin A7	ANXA7	17	-0.091954	10.991	-2.2899	0.060605
Q13530	Serine incorporator 3	SERINC3	5	0.28116	5.9261	2.2891	0.06067
Q9Y4P3	Transducin beta-like protein 2	TBL2	19	0.099296	10.422	2.2891	0.060672
P50552	Vasodilator-stimulated phosphoprotein	VASP	15	-0.07856	10.347	-2.2889	0.060691
Q86UL3	Glycerol-3-phosphate acyltransferase 4	GPAT4	15	0.11778	9.7184	2.2875	0.060807
P52306	Rap1 GTPase-GDP dissociation stimulator 1	RAP1GDS1	20	-0.081444	12.201	-2.2872	0.06083
Q8NG08	DNA helicase B	HELB	13	0.077697	10.502	2.2871	0.060841
O60763	General vesicular transport factor p115	USO1	43	-0.065305	12.459	-2.2868	0.060867
P14927	Cytochrome b-c1 complex subunit 7	UQCRB	12	-0.073159	11.25	-2.2865	0.060891
Q9NWA0	Mediator of RNA polymerase II transcription subunit 9	MED9	3	-0.15638	8.6934	-2.2863	0.060911
Q13683	Integrin alpha-7	ITGA7	4	-0.096923	8.1308	-2.2862	0.060914
O94819	Kelch repeat and BTB domain-containing protein 11	KBTBD11	7	0.074777	8.8211	2.286	0.060938
P78524	DENN domain-containing protein 2B	DENND2B	4	0.088483	8.6425	2.2857	0.060957
Q7Z2Z2	Elongation factor-like GTPase 1	EFL1	37	-0.082957	11.71	-2.2856	0.060968
A6NKD9	Coiled-coil domain-containing protein 85C	CCDC85C	12	-0.11423	9.9572	-2.2853	0.06099
Q16537	Serine/threonine-protein phosphatase 2A 56 kDa regulatory subunit epsilon isoform	PPP2R5E	8	0.1033	9.3729	2.2852	0.061002
Q9BT40	Inositol polyphosphate 5-phosphatase K	INPP5K	4	0.063094	7.2529	2.2848	0.061032
Q86YV9	Hermansky-Pudlak syndrome 6 protein	HPS6	12	-0.093606	10.867	-2.2827	0.061211
Q13242	Serine/arginine-rich splicing factor 9	SRSF9	15	-0.11653	10.883	-2.2821	0.06127
Q9H6U8	Alpha-1,2-mannosyltransferase ALG9	ALG9	6	-0.068211	9.6207	-2.2816	0.061312
P58546	Myotrophin	MTPN	7	-0.066242	11.436	-2.2812	0.061341
Q15714	TSC22 domain family protein 1	TSC22D1	3	-0.092253	8.3508	-2.281	0.061362
Q9NX61	Transmembrane protein 161A	TMEM161A	5	0.1919	8.0763	2.2807	0.061387
P23921	Ribonucleoside-diphosphate reductase large subunit	RRM1	43	0.082809	12.438	2.2805	0.061407
Q00587	Cdc42 effector protein 1	CDC42EP1	11	-0.11075	9.7623	-2.2798	0.061462
Q9HC56	Protocadherin-9	PCDH9	11	0.10926	9.4974	2.2798	0.061464
Q9Y496	Kinesin-like protein KIF3A	KIF3A	22	-0.089053	10.746	-2.2784	0.06158
Q9Y6M5	Zinc transporter 1	SLC30A1	11	0.07981	10.369	2.2773	0.061673
Q9UM54	Unconventional myosin-VI	MYO6	53	0.063973	11.611	2.2773	0.061677
O60437	Periplakin	PPL	3	0.38162	4.8178	2.2772	0.061682
P27694	Replication protein A 70 kDa DNA-binding subunit	RPA1	33	0.099805	11.667	2.2772	0.061684
Q56P03	E2F-associated phosphoprotein	EAPP	8	0.086516	10.291	2.2765	0.061747
Q14498	RNA-binding protein 39	RBM39	18	-0.08105	12.263	-2.2762	0.061769
Q96CT7	Coiled-coil domain-containing protein 124	CCDC124	18	-0.06993	10.966	-2.274	0.06196
P54274	Telomeric repeat-binding factor 1	TERF1	11	0.136	9.9887	2.274	0.061965
O76071	Probable cytosolic iron-sulfur protein assembly protein CIAO1	CIAO1	12	0.09079	11.087	2.2736	0.061994
Q9NZM3	Intersectin-2	ITSN2	26	0.077653	11.536	2.2734	0.062016
Q5T0F9	Coiled-coil and C2 domain-containing protein 1B	CC2D1B	25	0.074375	11.29	2.2733	0.062024
O00401	Neural Wiskott-Aldrich syndrome protein	WASL	16	0.113	9.665	2.2732	0.062034
Q92562	Polyphosphoinositide phosphatase	FIG4	5	0.074752	7.251	2.2727	0.062075
Q9BSH4	Translational activator of cytochrome c oxidase 1	TACO1	9	-0.081447	8.0235	-2.2722	0.06212
O95677	Eyes absent homolog 4	EYA4	3	0.14421	6.7845	2.2716	0.062166
Q9UGV2	Protein NDRG3	NDRG3	8	0.094986	10.679	2.2709	0.062232
Q96RK4	Bardet-Biedl syndrome 4 protein	BBS4	9	0.10891	9.4068	2.2702	0.062291
P80404	4-aminobutyrate aminotransferase, mitochondrial	ABAT	6	0.15817	9.0364	2.2696	0.062345
O75400	Pre-mRNA-processing factor 40 homolog A	PRPF40A	34	-0.060828	11.953	-2.2693	0.062369
Q96NC0	Zinc finger matrin-type protein 2	ZMAT2	9	0.11722	10.533	2.2669	0.062578
O75110	Probable phospholipid-transporting ATPase IIA	ATP9A	7	0.13861	9.158	2.2664	0.06262
P10619	Lysosomal protective protein	CTSA	5	0.062284	10.415	2.265	0.06274
Q7Z3T8	Zinc finger FYVE domain-containing protein 16	ZFYVE16	38	0.078135	12.103	2.2648	0.062759
Q04759	Protein kinase C theta type	PRKCQ	5	0.13745	8.4379	2.2642	0.062816
Q53T59	HCLS1-binding protein 3	HS1BP3	14	-0.1123	10.312	-2.264	0.062829
O00291	Huntingtin-interacting protein 1	HIP1	29	0.097953	10.997	2.263	0.062921
Q14185	Dedicator of cytokinesis protein 1	DOCK1	36	0.094523	10.89	2.2617	0.063034
Q969X5	Endoplasmic reticulum-Golgi intermediate compartment protein 1	ERGIC1	6	0.10385	9.5153	2.2606	0.06313
O00463	TNF receptor-associated factor 5	TRAF5	3	0.16015	7.1209	2.2605	0.063135
Q6GPH6	Inositol 1,4,5-trisphosphate receptor-interacting protein-like 1	ITPRIPL1	9	0.091222	9.56	2.26	0.063181
Q92766	Ras-responsive element-binding protein 1	RREB1	24	-0.1966	10.983	-2.2597	0.063209
Q86TI0	TBC1 domain family member 1	TBC1D1	4	0.10007	7.7611	2.2597	0.063212
P23025	DNA repair protein complementing XP-A cells	XPA	4	0.13962	8.9015	2.2588	0.063286
Q99549	M-phase phosphoprotein 8	MPHOSPH8	21	0.083336	10.936	2.2587	0.063295
O95232	Luc7-like protein 3	LUC7L3	25	0.078207	12.158	2.2587	0.063301
Q9Y2G8	DnaJ homolog subfamily C member 16	DNAJC16	11	0.10965	9.3887	2.2584	0.063325
Q9BRU9	rRNA-processing protein UTP23 homolog	UTP23	9	-0.079193	9.8008	-2.2576	0.063396
Q9UMX5	Neudesin	NENF	9	-0.12821	10.042	-2.2554	0.063586
P27695	DNA-(apurinic or apyrimidinic site) endonuclease	APEX1	20	-0.090136	12.02	-2.255	0.063628
Q92544	Transmembrane 9 superfamily member 4	TM9SF4	8	0.15774	8.5296	2.2547	0.063647
Q96S15	GATOR complex protein WDR24	WDR24	7	0.14212	7.8536	2.2547	0.063652
O95571	Persulfide dioxygenase ETHE1, mitochondrial	ETHE1	6	-0.091029	8.9087	-2.2538	0.063728
Q96A57	Transmembrane protein 230	TMEM230	4	-0.077159	9.7279	-2.2534	0.063768
Q9BQE5	Apolipoprotein L2	APOL2	9	-0.057896	9.8168	-2.2519	0.063902
Q14151	Scaffold attachment factor B2	SAFB2	31	-0.098277	11.71	-2.2513	0.063953
Q9Y4D8	Probable E3 ubiquitin-protein ligase HECTD4	HECTD4	29	0.076704	10.468	2.2507	0.064007
P18847	Cyclic AMP-dependent transcription factor ATF-3	ATF3	3	0.22709	5.756	2.2503	0.064047
B7ZAP0	Rab GTPase-activating protein 1-like, isoform 10	RABGAP1L	14	-0.085037	9.6557	-2.2502	0.064056
P46013	Proliferation marker protein Ki-67	MKI67	182	-0.066477	12.443	-2.2497	0.064098
Q9BSL1	Ubiquitin-associated domain-containing protein 1	UBAC1	10	0.085779	7.9748	2.2497	0.0641
P51805	Plexin-A3	PLXNA3	6	0.089127	8.9335	2.2495	0.064118
Q9Y639	Neuroplastin	NPTN	5	0.16083	8.4714	2.2489	0.064167
Q1ED39	Lysine-rich nucleolar protein 1	KNOP1	27	0.066571	11.841	2.2488	0.064179
Q96A65	Exocyst complex component 4	EXOC4	36	0.061698	12.051	2.2479	0.06426
P31350	Ribonucleoside-diphosphate reductase subunit M2	RRM2	18	0.10234	11.009	2.2473	0.064312
Q9Y3D0	Cytosolic iron-sulfur assembly component 2B	CIAO2B	3	-0.10805	8.9181	-2.2459	0.06444
Q9NXB0	Meckel syndrome type 1 protein	MKS1	5	-0.17266	6.6404	-2.2458	0.064447
Q96CX2	BTB/POZ domain-containing protein KCTD12	KCTD12	18	0.064331	10.839	2.2457	0.064455
P25440	Bromodomain-containing protein 2	BRD2	27	0.080132	12.097	2.2456	0.064467
Q9H2C0	Gigaxonin	GAN	15	0.13822	9.1931	2.2432	0.064682
Q8NEZ3	WD repeat-containing protein 19	WDR19	19	0.08037	10.527	2.2427	0.064728
O75844	CAAX prenyl protease 1 homolog	ZMPSTE24	16	0.070308	11.65	2.2425	0.064746
Q9H7P6	Multivesicular body subunit 12B	MVB12B	3	0.2186	6.8536	2.2419	0.064799
Q16134	Electron transfer flavoprotein-ubiquinone oxidoreductase, mitochondrial	ETFDH	19	0.064024	11.529	2.2413	0.064854
O75525	KH domain-containing, RNA-binding, signal transduction-associated protein 3	KHDRBS3	7	0.083437	8.5293	2.2401	0.064962
Q14CB8	Rho GTPase-activating protein 19	ARHGAP19	10	-0.10185	9.4043	-2.2398	0.064987
P09110	3-ketoacyl-CoA thiolase, peroxisomal	ACAA1	19	0.074586	10.737	2.2396	0.065003
Q2M3G4	Protein Shroom1	SHROOM1	7	-0.10719	7.7745	-2.2396	0.065006
O95881	Thioredoxin domain-containing protein 12	TXNDC12	6	-0.064808	12.169	-2.2395	0.065013
Q9H4A6	Golgi phosphoprotein 3	GOLPH3	14	-0.061205	10.629	-2.2389	0.065067
O75190	DnaJ homolog subfamily B member 6	DNAJB6	13	-0.10636	10.396	-2.238	0.065149
Q9UPN3	Microtubule-actin cross-linking factor 1, isoforms 1/2/3/5	MACF1	173	0.063354	13.47	2.238	0.065153
Q9NYJ1	Cytochrome c oxidase assembly factor 4 homolog, mitochondrial	COA4	7	0.12261	8.6771	2.2378	0.065174
P11310	Medium-chain specific acyl-CoA dehydrogenase, mitochondrial	ACADM	25	-0.068303	12.166	-2.2369	0.065251
Q14671	Pumilio homolog 1	PUM1	22	0.10574	10.981	2.2366	0.065283
O43674	NADH dehydrogenase [ubiquinone] 1 beta subcomplex subunit 5, mitochondrial	NDUFB5	5	-0.070325	9.6502	-2.2359	0.065343
P49368	T-complex protein 1 subunit gamma	CCT3	49	-0.064771	12.821	-2.2344	0.065479
Q9HAP2	MLX-interacting protein	MLXIP	6	0.095962	8.9684	2.2341	0.065509
P50990	T-complex protein 1 subunit theta	CCT8	42	-0.078203	13.176	-2.2338	0.065532
Q9UPM8	AP-4 complex subunit epsilon-1	AP4E1	11	0.086355	10.317	2.2333	0.06558
P53999	Activated RNA polymerase II transcriptional coactivator p15	SUB1	12	0.082679	11.093	2.2327	0.065638
O15360	Fanconi anemia group A protein	FANCA	15	0.067231	9.6283	2.2319	0.065708
Q9NQT5	Exosome complex component RRP40	EXOSC3	12	0.063024	11.815	2.2317	0.065727
Q03518	Antigen peptide transporter 1	TAP1	8	0.064524	8.4633	2.2313	0.065769
Q9H0F7	ADP-ribosylation factor-like protein 6	ARL6	7	0.14759	9.2407	2.2301	0.065874
Q9GZP1	Neurensin-2	NRSN2	4	0.061711	8.5047	2.2293	0.065946
Q8IY22	C-Maf-inducing protein	CMIP	8	0.082767	9.4181	2.2284	0.066027
Q92558	Wiskott-Aldrich syndrome protein family member 1	WASF1	10	-0.089769	9.411	-2.2276	0.066104
P09601	Heme oxygenase 1	HMOX1	11	-0.13618	10.38	-2.227	0.066156
Q8NI36	WD repeat-containing protein 36	WDR36	33	0.07765	12.285	2.2266	0.066202
Q96DA2	Ras-related protein Rab-39B	RAB39B	7	0.095487	9.1626	2.226	0.066252
Q8WUY9	DEP domain-containing protein 1B	DEPDC1B	8	0.16898	6.8587	2.2224	0.066585
Q8IX21	SMC5-SMC6 complex localization factor protein 2	SLF2	10	-0.11459	9.3176	-2.221	0.066716
Q9NP90	Ras-related protein Rab-9B	RAB9B	4	0.15133	7.5877	2.2209	0.066725
Q96JA3	Pleckstrin homology domain-containing family A member 8	PLEKHA8	8	0.1771	9.476	2.2206	0.066758
Q8N0X4	Citramalyl-CoA lyase, mitochondrial	CLYBL	11	0.073081	10.557	2.2202	0.066789
Q6FIF0	AN1-type zinc finger protein 6	ZFAND6	5	-0.07264	9.1684	-2.2199	0.066816
Q9ULR0	Pre-mRNA-splicing factor ISY1 homolog	ISY1	15	-0.095672	10.55	-2.2191	0.066896
Q8N983	39S ribosomal protein L43, mitochondrial	MRPL43	6	-0.089961	9.9052	-2.219	0.066903
Q9C035	Tripartite motif-containing protein 5	TRIM5	3	0.12739	7.6741	2.2189	0.066914
Q9BY43	Charged multivesicular body protein 4a	CHMP4A	8	-0.091074	9.9479	-2.2188	0.066926
P18621	60S ribosomal protein L17	RPL17	16	-0.069889	12.119	-2.2183	0.066973
Q969Q6	Serine/threonine-protein phosphatase 2A regulatory subunit B'' subunit gamma	PPP2R3C	7	0.14642	9.1792	2.2174	0.067052
O60749	Sorting nexin-2	SNX2	21	-0.076941	11.169	-2.2167	0.067124
Q8IZE3	Protein-associating with the carboxyl-terminal domain of ezrin	SCYL3	11	0.091756	8.9143	2.2164	0.067149
P51148	Ras-related protein Rab-5C	RAB5C	8	-0.075622	11.511	-2.2144	0.067334
P21953	2-oxoisovalerate dehydrogenase subunit beta, mitochondrial	BCKDHB	6	0.089878	9.0681	2.2139	0.067387
Q6R327	Rapamycin-insensitive companion of mTOR	RICTOR	23	0.05947	10.183	2.2134	0.067434
Q93052	Lipoma-preferred partner	LPP	4	-0.10552	8.3329	-2.2131	0.067458
Q8TER5	Rho guanine nucleotide exchange factor 40	ARHGEF40	9	0.073314	9.2266	2.2126	0.067506
Q9UKM9	RNA-binding protein Raly	RALY	17	-0.058033	11.476	-2.2115	0.06761
P25788	Proteasome subunit alpha type-3	PSMA3	15	0.17493	10.795	2.2105	0.067702
O14727	Apoptotic protease-activating factor 1	APAF1	29	0.080911	10.641	2.21	0.067749
P37275	Zinc finger E-box-binding homeobox 1	ZEB1	13	0.06645	10.279	2.2092	0.067827
Q9UHY8	Fasciculation and elongation protein zeta-2	FEZ2	4	-0.11041	7.4895	-2.2087	0.067877
P51659	Peroxisomal multifunctional enzyme type 2	HSD17B4	42	-0.06022	12.914	-2.2073	0.068006
Q13287	N-myc-interactor	NMI	3	-0.24033	5.5395	-2.2061	0.068123
O15127	Secretory carrier-associated membrane protein 2	SCAMP2	4	-0.07325	9.3286	-2.206	0.068131
Q15642	Cdc42-interacting protein 4	TRIP10	15	-0.0685	10.596	-2.206	0.068135
Q8IZ40	REST corepressor 2	RCOR2	6	0.13911	9.0687	2.2057	0.068157
P30039	Phenazine biosynthesis-like domain-containing protein	PBLD	4	-0.097722	7.7978	-2.2046	0.068262
Q00537	Cyclin-dependent kinase 17	CDK17	8	-0.059175	9.2499	-2.2036	0.068356
Q9UQ80	Proliferation-associated protein 2G4	PA2G4	25	-0.081068	12.706	-2.2029	0.068429
Q9H6V9	Lipid droplet-associated hydrolase	LDAH	4	0.14635	8.1098	2.2028	0.068435
Q9H4G4	Golgi-associated plant pathogenesis-related protein 1	GLIPR2	4	0.08044	8.8218	2.2011	0.068601
Q00341	Vigilin	HDLBP	65	-0.062171	12.483	-2.1991	0.068788
Q9BYC9	39S ribosomal protein L20, mitochondrial	MRPL20	5	0.083253	10.012	2.1987	0.068826
Q16851	UTP--glucose-1-phosphate uridylyltransferase	UGP2	20	-0.078072	11.557	-2.1977	0.068929
Q8IUF8	Ribosomal oxygenase 2	RIOX2	16	0.068895	11.525	2.1974	0.068952
O43379	WD repeat-containing protein 62	WDR62	23	0.067614	11.399	2.1973	0.068963
O43347	RNA-binding protein Musashi homolog 1	MSI1	10	0.10405	9.9305	2.1972	0.068979
P55327	Tumor protein D52	TPD52	11	-0.070068	11.909	-2.1968	0.069015
Q14149	MORC family CW-type zinc finger protein 3	MORC3	30	0.082848	11.408	2.1966	0.069028
O14531	Dihydropyrimidinase-related protein 4	DPYSL4	14	-0.064035	11.006	-2.1963	0.069062
Q9H9G7	Protein argonaute-3	AGO3	6	0.06133	9.475	2.1957	0.069121
[truncated: 5,412 more rows]

## Sheet: compound 37 2h 1uM
Accession/TMTpro	Description	Gene	Number of Unique Peptides	log2FC compound 37	AveExpr	t	P.Value compound 37	adj.P.Val
Q96QD9	UAP56-interacting factor	FYTTD1	12	-2.375	9.2729	-49.833	2.675e-09	2.4233e-05
O95478	Ribosome biogenesis protein NSA2 homolog	NSA2	13	-1.3835	10.811	-33.48	3.1124e-08	7.8205e-05
O95503	Chromobox protein homolog 6	CBX6	4	-0.99128	9.0961	-32.92	3.4532e-08	7.8205e-05
Q9H9Y2	Ribosome production factor 1	RPF1	13	-0.98693	11.462	-22.587	3.4963e-07	0.00052789
O96020	G1/S-specific cyclin-E2	CCNE2	5	0.93398	8.3663	18.713	1.1041e-06	0.0014288
Q9Y3Y2	Chromatin target of PRMT1 protein	CHTOP	9	-0.83833	10.605	-18.283	1.2722e-06	0.0014407
Q9NY93	Probable ATP-dependent RNA helicase DDX56	DDX56	25	-0.62028	11.235	-15.454	3.5317e-06	0.0022852
O75683	Surfeit locus protein 6	SURF6	13	-0.59772	9.9469	-13.161	9.3014e-06	0.004487
O75909	Cyclin-K	CCNK	5	-0.74679	9.9083	-13.005	9.9894e-06	0.004487
O43623	Zinc finger protein SNAI2	SNAI2	2	-1.0919	6.9224	-12.797	1.1006e-05	0.004487
O14681	Etoposide-induced protein 2.4 homolog	EI24	6	0.77189	9.6885	12.408	1.324e-05	0.004487
P50616	Protein Tob1	TOB1	2	-1.2431	4.3724	-11.696	1.8837e-05	0.0054398
Q14106	Protein Tob2	TOB2	2	-0.87281	5.7252	-11.421	2.1705e-05	0.005557
Q96PM9	Zinc finger protein 385A	ZNF385A	6	-0.65232	7.339	-11.036	2.66e-05	0.0062803
P62328	Thymosin beta-4	TMSB4X	4	-0.76365	8.301	-10.868	2.9133e-05	0.0062803
Q9H0X4	Protein FAM234A	FAM234A	3	0.6256	7.4588	10.713	3.1714e-05	0.0062803
Q03936	Zinc finger protein 92	ZNF92	2	-0.74056	6.6512	-10.629	3.3221e-05	0.0062803
P04156	Major prion protein	PRNP	2	0.8396	7.0803	10.328	3.9376e-05	0.0062803
Q8TDB4	Protein MGARP	MGARP	6	0.6836	8.7912	9.6813	5.755e-05	0.007112
P42126	Enoyl-CoA delta isomerase 1, mitochondrial	ECI1	8	0.69176	10.017	9.5165	6.363e-05	0.0075846
Q93077	Histone H2A type 1-C	H2AC6	2	-2.0131	7.1845	-9.4402	6.6693e-05	0.0076434
Q99878	Histone H2A type 1-J	H2AC14	3	-1.9547	10.587	-9.4093	6.798e-05	0.0076434
Q14469	Transcription factor HES-1	HES1	6	-0.61399	8.503	-9.3257	7.1612e-05	0.0079114
P38571	Lysosomal acid lipase/cholesteryl ester hydrolase	LIPA	3	0.67039	9.8334	9.0683	8.4281e-05	0.0082437
Q96C10	Probable ATP-dependent RNA helicase DHX58	DHX58	2	0.88647	5.1565	8.9591	9.0421e-05	0.0082437
P14406	Cytochrome c oxidase subunit 7A2, mitochondrial	COX7A2	3	-1.2026	9.0405	-8.8793	9.524e-05	0.0082437
Q9NPJ8	NTF2-related export protein 2	NXT2	2	1.1373	5.7178	8.8568	9.6646e-05	0.0082437
Q9Y5J3	Hairy/enhancer-of-split related with YRPW motif protein 1	HEY1	3	-0.6221	8.0698	-8.6627	0.00010987	0.0085079
Q96ET8	Golgi apparatus membrane protein TVP23 homolog C	TVP23C	4	0.61325	8.1646	8.4497	0.00012683	0.008557
O00470	Homeobox protein Meis1	MEIS1	2	-0.73464	3.9219	-8.4286	0.00012866	0.008557
Q5SNV9	Uncharacterized protein C1orf167	C1orf167	3	0.81365	8.4251	8.4233	0.00012913	0.008557
P62273	40S ribosomal protein S29	RPS29	2	-0.73727	8.5021	-8.3134	0.00013925	0.008557
Q9Y6H1	Coiled-coil-helix-coiled-coil-helix domain-containing protein 2	CHCHD2	3	-1.0001	8.6599	-8.145	0.0001566	0.0090895
Q8TF30	WASP homolog-associated protein with actin, membranes and microtubules	WHAMM	4	-1.0385	6.1064	-8.0524	0.00016718	0.0090895
O15116	U6 snRNA-associated Sm-like protein LSm1	LSM1	3	0.85721	9.0333	8.0338	0.0001694	0.0090895
Q92539	Phosphatidate phosphatase LPIN2	LPIN2	2	0.61638	7.6736	8.0034	0.00017311	0.0090895
Q5SWA1	Protein phosphatase 1 regulatory subunit 15B	PPP1R15B	3	-0.71953	6.083	-7.8137	0.00019849	0.0098256
O15258	Protein RER1	RER1	4	0.59621	9.7275	7.7687	0.00020511	0.0099333
Q9HAT2	Sialate O-acetylesterase	SIAE	4	0.62994	6.4481	7.7618	0.00020614	0.0099333
P08962	CD63 antigen	CD63	2	1.1474	5.5331	7.6766	0.00021947	0.010302
Q15800	Methylsterol monooxygenase 1	MSMO1	3	0.63454	8.8682	7.4058	0.00026891	0.011271
P21926	CD9 antigen	CD9	2	0.636	7.9293	7.2291	0.00030804	0.011932
P62263	40S ribosomal protein S14	RPS14	12	-0.59787	11.421	-7.2229	0.00030953	0.011932
Q63HK3	Zinc finger protein with KRAB and SCAN domains 2	ZKSCAN2	2	-0.59892	4.8603	-7.1714	0.00032221	0.011965
P62140	Serine/threonine-protein phosphatase PP1-beta catalytic subunit	PPP1CB	6	-0.73058	9.763	-7.1677	0.00032313	0.011965
Q8N6M3	Acyl-coenzyme A diphosphatase FITM2	FITM2	4	0.66969	9.4151	6.9176	0.00039406	0.013043
P05204	Non-histone chromosomal protein HMG-17	HMGN2	7	-0.63596	11.152	-6.8678	0.00041019	0.013131
Q8IWA5	Choline transporter-like protein 2	SLC44A2	4	0.82631	7.7705	6.7704	0.00044403	0.01329
P13987	CD59 glycoprotein	CD59	2	1.0368	7.1632	6.6194	0.00050303	0.013767
Q13105	Zinc finger and BTB domain-containing protein 17	ZBTB17	2	0.79895	8.0739	6.4262	0.00059199	0.014478
Q719H9	BTB/POZ domain-containing protein KCTD1	KCTD1	3	0.71249	7.345	6.333	0.00064128	0.014813
Q9NQ92	Coordinator of PRMT5 and differentiation stimulator	COPRS	3	0.59999	7.7993	6.2869	0.00066732	0.015108
Q6P1A2	Lysophospholipid acyltransferase 5	LPCAT3	4	1.2861	8.8394	6.2752	0.00067417	0.015108
O76039	Cyclin-dependent kinase-like 5	CDKL5	2	1.0373	6.0333	6.2177	0.00070882	0.01512
M0R2J8	Doublecortin domain-containing protein 1	DCDC1	2	1.1229	5.7267	6.1991	0.00072041	0.015142
P18085	ADP-ribosylation factor 4	ARF4	6	0.59817	9.2023	6.1831	0.00073061	0.015285
P03905	NADH-ubiquinone oxidoreductase chain 4	MT-ND4	3	0.6222	5.9369	6.0353	0.00083285	0.016242
P48509	CD151 antigen	CD151	4	0.68983	8.5898	6.0342	0.00083371	0.016242
P14854	Cytochrome c oxidase subunit 6B1	COX6B1	6	0.65133	8.3422	5.9463	0.0009023	0.0169
O43462	Membrane-bound transcription factor site-2 protease	MBTPS2	2	0.65673	5.1676	5.9376	0.0009094	0.0169

## Sheet: compound 41 2h 1uM
Accession/TMTpro	Description	Gene	Number of Unique Peptides	log2FC compound 41	AveExpr	t	P.Value compound 41	adj.P.Val
O75909	Cyclin-K	CCNK	5	-1.4213	9.571	-25.418	1.1984e-07	0.00055966
Q15904	V-type proton ATPase subunit S1	ATP6AP1	9	0.62515	8.5052	19.621	6.1232e-07	0.001504
Q9H0X4	Protein FAM234A	FAM234A	3	0.95982	7.6259	19.014	7.4601e-07	0.001504
Q9NPJ8	NTF2-related export protein 2	NXT2	2	1.4453	5.8718	18.183	9.8712e-07	0.001504
Q92539	Phosphatidate phosphatase LPIN2	LPIN2	2	0.77617	7.7535	17.761	1.1436e-06	0.001504
Q96K17	Transcription factor BTF3 homolog 4	BTF3L4	10	0.59236	10.331	17.515	1.248e-06	0.001504
O15488	Glycogenin-2	GYG2	4	0.82561	6.4705	16.895	1.5637e-06	0.001504
M0R2J8	Doublecortin domain-containing protein 1	DCDC1	2	1.8264	6.0784	16.883	1.5707e-06	0.001504
Q9NXX6	Non-structural maintenance of chromosomes element 4 homolog A	NSMCE4A	9	0.64585	8.8203	15.565	2.6078e-06	0.0018253
Q99878	Histone H2A type 1-J	H2AC14	3	-2.3989	10.364	-15.261	2.949e-06	0.0018253
P62328	Thymosin beta-4	TMSB4X	4	-1.1542	8.1058	-15.018	3.2591e-06	0.0018253
Q8NAV1	Pre-mRNA-splicing factor 38A	PRPF38A	9	0.6341	9.3892	14.967	3.3283e-06	0.0018253
P04156	Major prion protein	PRNP	2	1.1108	7.2159	14.557	3.9551e-06	0.0018253
P14406	Cytochrome c oxidase subunit 7A2, mitochondrial	COX7A2	3	-1.7055	8.7891	-14.317	4.3855e-06	0.0018253
O15116	U6 snRNA-associated Sm-like protein LSm1	LSM1	3	1.1318	9.1706	13.712	5.7311e-06	0.0018253
Q96A35	39S ribosomal protein L24, mitochondrial	MRPL24	9	-0.81055	9.7044	-13.088	7.6435e-06	0.0019234
Q9BY50	Signal peptidase complex catalytic subunit SEC11C	SEC11C	4	-0.58512	9.1	-12.73	9.0692e-06	0.0019691
Q5SNV9	Uncharacterized protein C1orf167	C1orf167	3	1.3705	8.7036	12.683	9.2771e-06	0.0019691
Q5EE01	Centromere protein W	CENPW	2	0.62123	8.3411	12.454	1.038e-05	0.0020043
Q9Y282	Endoplasmic reticulum-Golgi intermediate compartment protein 3	ERGIC3	7	-0.66081	8.5169	-12.336	1.1004e-05	0.0020043
P18085	ADP-ribosylation factor 4	ARF4	6	0.7714	9.289	12.325	1.1063e-05	0.0020043
Q6NS38	DNA oxidative demethylase ALKBH2	ALKBH2	5	0.72805	8.2404	11.6	1.6049e-05	0.0022844
Q9NRP0	Oligosaccharyltransferase complex subunit OSTC	OSTC	2	0.61293	8.896	11.502	1.6903e-05	0.00232
O43488	Aflatoxin B1 aldehyde reductase member 2	AKR7A2	12	-0.73394	10.788	-11.191	1.9987e-05	0.0023521
Q8TDB4	Protein MGARP	MGARP	6	0.82936	8.8641	11.111	2.0881e-05	0.0023645
P42126	Enoyl-CoA delta isomerase 1, mitochondrial	ECI1	8	0.82766	10.085	10.912	2.3313e-05	0.0023729
Q93077	Histone H2A type 1-C	H2AC6	2	-2.3143	7.0339	-10.616	2.7553e-05	0.0025732
Q6Y288	Beta-1,3-glucosyltransferase	B3GLCT	6	0.60288	9.234	10.574	2.822e-05	0.0026086
Q9NQ92	Coordinator of PRMT5 and differentiation stimulator	COPRS	3	0.79574	7.8971	10.544	2.8713e-05	0.0026181
P62273	40S ribosomal protein S29	RPS29	2	-1.1057	8.3178	-10.528	2.8971e-05	0.0026181
O43592	Exportin-T	XPOT	29	0.66409	12.031	10.5	2.9452e-05	0.0026181
Q969H6	Ribonuclease P/MRP protein subunit POP5	POP5	5	0.62557	7.603	10.465	3.0057e-05	0.0026181
O14681	Etoposide-induced protein 2.4 homolog	EI24	6	0.81218	9.7086	10.425	3.0754e-05	0.0026283
Q96ET8	Golgi apparatus membrane protein TVP23 homolog C	TVP23C	4	0.698	8.2069	10.274	3.3594e-05	0.0027172
Q96BR5	Cytochrome c oxidase assembly factor 7	COA7	9	-0.74132	10.046	-10.156	3.6031e-05	0.0027662
P38571	Lysosomal acid lipase/cholesteryl ester hydrolase	LIPA	3	0.76595	9.8812	10.135	3.6482e-05	0.0027662
O60911	Cathepsin L2	CTSV	2	0.78353	7.755	10.129	3.6607e-05	0.0027662
Q8IW50	Protein FAM219A	FAM219A	3	0.69207	9.0797	10.128	3.6642e-05	0.0027662
Q13105	Zinc finger and BTB domain-containing protein 17	ZBTB17	2	1.0947	8.2217	10.081	3.7683e-05	0.0027753
Q9Y3A6	Transmembrane emp24 domain-containing protein 5	TMED5	4	0.67215	9.7094	10.002	3.9527e-05	0.0028419
Q9UFF9	CCR4-NOT transcription complex subunit 8	CNOT8	7	0.59123	9.9075	9.9328	4.1206e-05	0.0028976
P27544	Ceramide synthase 1	CERS1	3	0.59557	8.3355	9.8829	4.2477e-05	0.0029374
Q9HAT2	Sialate O-acetylesterase	SIAE	4	0.75305	6.5096	9.8153	4.4272e-05	0.0029708
Q8IWA5	Choline transporter-like protein 2	SLC44A2	4	1.0845	7.8996	9.7638	4.5698e-05	0.0029782
Q712K3	Ubiquitin-conjugating enzyme E2 R2	UBE2R2	4	-0.71286	8.2527	-9.7504	4.6077e-05	0.0029815
P62140	Serine/threonine-protein phosphatase PP1-beta catalytic subunit	PPP1CB	6	-0.86442	9.6961	-9.5669	5.1652e-05	0.0032049
Q92820	Gamma-glutamyl hydrolase	GGH	10	0.639	10.683	9.3741	5.8365e-05	0.0034333
P30679	Guanine nucleotide-binding protein subunit alpha-15	GNA15	2	1.1022	6.6894	9.3409	5.9621e-05	0.0034561
Q5VUM1	Succinate dehydrogenase assembly factor 4, mitochondrial	SDHAF4	3	0.84192	6.8626	9.3033	6.1076e-05	0.0034561
P05204	Non-histone chromosomal protein HMG-17	HMGN2	7	-0.84316	11.048	-9.3023	6.1115e-05	0.0034561
O00470	Homeobox protein Meis1	MEIS1	2	-0.70063	3.9389	-9.269	6.2443e-05	0.0034561
Q9H3Z4	DnaJ homolog subfamily C member 5	DNAJC5	2	0.99395	8.7971	9.2019	6.5217e-05	0.0034588
Q8TE02	Elongator complex protein 5	ELP5	5	0.69707	7.1766	8.9939	7.4757e-05	0.0036768
O76039	Cyclin-dependent kinase-like 5	CDKL5	2	1.2994	6.1644	8.9551	7.6709e-05	0.0036768
Q9UHC7	E3 ubiquitin-protein ligase makorin-1	MKRN1	7	0.60845	8.1287	8.909	7.9103e-05	0.0037414
P08962	CD63 antigen	CD63	2	1.3469	5.6328	8.879	8.0707e-05	0.0037663
Q719H9	BTB/POZ domain-containing protein KCTD1	KCTD1	3	0.93671	7.4571	8.8775	8.0789e-05	0.0037663
P63167	Dynein light chain 1, cytoplasmic	DYNLL1	4	-0.69853	11.134	-8.8473	8.2445e-05	0.0037663
O43929	Origin recognition complex subunit 4	ORC4	15	0.63337	10.753	8.7464	8.8265e-05	0.0038258
P13987	CD59 glycoprotein	CD59	2	1.3635	7.3266	8.7004	9.1071e-05	0.0038916
P03905	NADH-ubiquinone oxidoreductase chain 4	MT-ND4	3	0.70377	5.9777	8.6591	9.3682e-05	0.0039422
Q8NFT2	Metalloreductase STEAP2	STEAP2	2	0.61248	7.8667	8.5433	0.00010146	0.0039626
P21926	CD9 antigen	CD9	2	0.69951	7.9611	8.5301	0.0001024	0.0039626
Q15800	Methylsterol monooxygenase 1	MSMO1	3	0.69492	8.8984	8.4494	0.00010832	0.0040445
Q5BKT4	Dol-P-Glc:Glc(2)Man(9)GlcNAc(2)-PP-Dol alpha-1,2-glucosyltransferase	ALG10	2	0.97985	5.1432	8.4354	0.00010938	0.0040445
Q6P1A2	Lysophospholipid acyltransferase 5	LPCAT3	4	1.5824	8.9875	8.2607	0.00012377	0.0043314
P48509	CD151 antigen	CD151	4	0.79424	8.6421	8.2318	0.00012635	0.004346
Q9Y6A9	Signal peptidase complex subunit 1	SPCS1	2	0.66545	9.5048	8.0751	0.00014147	0.0046773
Q96BP2	Coiled-coil-helix-coiled-coil-helix domain-containing protein 1	CHCHD1	2	-0.84296	8.8325	-7.8896	0.00016212	0.0049567
Q9Y6H1	Coiled-coil-helix-coiled-coil-helix domain-containing protein 2	CHCHD2	3	-0.96101	8.6795	-7.7523	0.00017963	0.0052157
P67870	Casein kinase II subunit beta	CSNK2B	8	0.61996	10.738	7.6848	0.00018902	0.0052482
Q9GZV4	Eukaryotic translation initiation factor 5A-2	EIF5A2	2	1.4183	5.7697	7.6364	0.00019611	0.0052967
P22626	Heterogeneous nuclear ribonucleoproteins A2/B1	HNRNPA2B1	29	-0.58848	11.256	-7.611	0.00019994	0.0053273
Q8N8Q9	Magnesium transporter NIPA2	NIPA2	2	0.88908	7.8131	7.469	0.00022306	0.0056505
Q8TF30	WASP homolog-associated protein with actin, membranes and microtubules	WHAMM	4	-0.83288	6.2092	-7.4275	0.00023037	0.0056531
O15258	Protein RER1	RER1	4	0.59216	9.7254	7.4021	0.00023499	0.0056531
O15260	Surfeit locus protein 4	SURF4	5	0.87508	8.2129	7.309	0.00025281	0.0056689
P14854	Cytochrome c oxidase subunit 6B1	COX6B1	6	0.76892	8.401	7.1187	0.00029431	0.0061432
O43808	Peroxisomal membrane protein PMP34	SLC25A17	5	1.1015	8.4197	6.8175	0.00037687	0.0069179
Q9Y547	Intraflagellar transport protein 25 homolog	HSPB11	4	0.72359	9.1338	6.7819	0.00038826	0.0069873
Q96C10	Probable ATP-dependent RNA helicase DHX58	DHX58	2	1.0451	5.2358	6.771	0.00039183	0.0069873
Q9ULA0	Aspartyl aminopeptidase	DNPEP	5	0.63038	9.5887	6.5458	0.00047462	0.0075991
Q9HCM3	UPF0606 protein KIAA1549	KIAA1549	3	0.72257	6.7617	6.4866	0.00049954	0.0077622
Q69YL0	Protein NCBP2AS2	NCBP2AS2	5	-0.59745	6.4107	-6.4447	0.00051811	0.0079283
P62877	E3 ubiquitin-protein ligase RBX1	RBX1	2	0.62508	5.4861	6.3636	0.0005563	0.0081767
Q6ICG6	Uncharacterized protein KIAA0930	KIAA0930	2	0.68624	6.1938	6.2947	0.00059128	0.0084088
Q96HV5	Transmembrane protein 41A	TMEM41A	2	0.88098	6.0248	6.138	0.00068053	0.0090688
Q9NZ01	Very-long-chain enoyl-CoA reductase	TECR	11	0.59137	11.269	6.0477	0.0007388	0.0094397
A6NK58	Putative lipoyltransferase 2, mitochondrial	LIPT2	2	-0.71825	3.8223	-6.0234	0.00075548	0.0095192
Q9ULS5	Transmembrane and coiled-coil domain protein 3	TMCC3	2	0.6529	5.4334	5.813	0.00091882	0.010318
Q13530	Serine incorporator 3	SERINC3	5	0.67783	6.1244	5.7755	0.00095201	0.010569
